# Supplementary material for: Genome-Wide Detection of Copy Number Variations among Diverse Horse Breeds by Array CGH
Source: PLoS One. 2014 Jan 30;9(1):e86860. doi: 10.1371/journal.pone.0086860 (PMC3907382; doi:10.1371/journal.pone.0086860)
Supplement: File S1 — File includes Tables S1–S11. Table S1: The information of aCGH chip designed by Roche NimbleGen. Table S2: The detailed features of CNVs on chromosomes identified in this study. Table S3: Gene contents of CNVs. Table S4: The detailed features of CNVRs on chromosomes identified in this study. Table S5: CNVRs identified in this study in comparison with the previous studies. Table S6: CNVRs commonly identified in all experimental breeds. Table S7: Gene Ontology (GO) analysis of CNVs genes. Table S8: KEGG Pathway analysis of CNVs genes. Table S9: The details of horse-human orthologs genes exist in OMIM. Table S10: The information of quantitative PCR. Table S11: The information of primers used in quantitative PCR. (XLSX) [file pone.0086860.s001.xlsx]

## Sheet: Table S1
Table S1: The information of aCGH chip designed by Roche NimbleGen
Seq_ID	Length	Selected_Probes	Coverage
Chr1:1-185838109	185838109	110368	5972091
Chr2:1-120857687	120857687	72021	3892319
Chr3:1-119479920	119479920	71384	3877805
Chr4:1-108569075	108569075	64383	3509719
Chr5:1-99680356	99680356	58395	3164968
Chr6:1-84719076	84719076	50656	2741635
Chr7:1-98542428	98542428	57881	3124380
Chr8:1-94057673	94057673	55915	3010412
Chr9:1-83561422	83561422	49674	2707584
Chr10:1-83980604	83980604	49573	2683103
Chr11:1-61308211	61308211	36759	1956127
Chr12:1-33091231	33091231	18927	1009239
Chr13:1-42578167	42578167	24909	1315966
Chr14:1-93904894	93904894	55796	3032564
Chr15:1-91571448	91571448	54655	2961035
Chr16:1-87365405	87365405	52465	2831477
Chr17:1-80757907	80757907	48274	2652500
Chr18:1-82527541	82527541	48891	2675084
Chr19:1-59975221	59975221	35722	1949681
Chr20:1-64166202	64166202	38125	2063299
Chr21:1-57723302	57723302	34258	1866236
Chr22:1-49946797	49946797	29887	1590056
Chr23:1-55726280	55726280	32664	1776047
Chr24:1-46749900	46749900	27506	1478461
Chr25:1-39536964	39536964	23441	1250223
Chr26:1-41866177	41866177	24890	1361699
Chr27:1-39960074	39960074	23622	1290269
Chr28:1-46177339	46177339	27492	1481844
Chr29:1-33672925	33672925	19861	1077932
Chr30:1-30062385	30062385	17996	980868
Chr31:1-24984650	24984650	15069	814907
ChrX:1-124114077	124114077	71000	3892112
Summary	2367053447	1402459	75991642

## Sheet: Table S2
Table S2: The detailed features of CNVs on chromosomes identified in this study MH:Mongolia horse AH:Abaga horse HH:Hequ horse KH:Kazakh horse DP:Debao pony TH:Thoroughbred Zero represents the |mean log2 ratio| < 0.25
Chr	Start(bp)	End(bp)	Length(bp)	MH_vs_TH( log2ratio)	AH_vs_TH( log2ratio)	HH_vs_TH( log2ratio)	KH_vs_TH( log2ratio)	DP_vs_TH( log2ratio)	TH_vs_TH( log2ratio)
1	27251	59044	31794	0	0	0	0	-0.53171	0
1	13887368	13902168	14801	0	0	-0.76282	0	0	0
1	33918586	33937152	18567	0	-0.43602	0	-0.62361	0	0
1	80228142	80243552	15411	0	0	0	0	-0.70235	0
1	88984436	88992846	8411	0	0	0	0	0.61523	0
1	109428553	109509259	80707	0	0.37341	0.62345	0.5871	0	0
1	109509259	109522516	13258	0	0.37341	0.62345	0.5871	0.56806	0
1	109522516	109523942	1427	0	0	0.62345	0.5871	0.56806	0
1	109523942	109542759	18818	0	0.87192	0.62345	0.5871	0.56806	0
1	109542759	109544209	1451	0	0.87192	0	0	0	0
1	110050103	110052161	2059	0	-0.41421	0.52851	0	0	0
1	110052161	110063561	11401	0	-0.41421	0.52851	-1.27071	0	0
1	110063561	110065511	1951	0	0	0.52851	-1.27071	0	0
1	110065511	110145064	79554	0	-0.85668	0.52851	-1.27071	0	0
1	110145064	110148214	3151	0	0	0.52851	0	0	0
1	114080853	114084203	3351	0	-0.51128	-0.62793	0	0	0
1	114084203	114183476	99274	-0.42171	-0.51128	-0.62793	-0.59743	-0.57407	0
1	114183476	114194176	10701	-0.42171	0	-0.62793	-0.59743	-0.57407	0
1	114194176	114195676	1501	-0.42171	0	0	-0.59743	0	0
1	114243905	114250761	6857	0	0	0	-0.66031	0	0
1	114250761	114265230	14470	0	0	-1.04926	-0.66031	-0.5208	0
1	114265230	114274381	9152	0	0	0	-0.66031	-0.5208	0
1	114274381	114275881	1501	0	0	0	-0.66031	0	0
1	155345811	155347315	1505	0	0	-1.15555	-0.58309	0	0
1	155347315	155352322	5008	0	0	-1.15555	-0.58309	-1.12726	0
1	155352322	155355208	2887	-0.39723	-0.45316	-1.15555	-0.58309	-1.12726	0
1	155355208	155357141	1934	-0.39723	-0.45316	0	-0.58309	-1.12726	0
1	155357141	155361892	4752	-0.39723	-0.45316	-2.02529	-0.58309	-1.12726	0
1	155361892	155363343	1452	-0.39723	-0.45316	-2.02529	-0.58309	0	0
1	155363343	155407157	43815	-0.39723	-0.45316	-2.02529	-0.58309	-1.65682	0
1	155407157	155408807	1651	-0.39723	-0.45316	-2.02529	-0.58309	0	0
1	155408807	155542786	133980	-0.39723	-0.45316	-2.02529	-0.58309	-1.35917	0
1	155542786	155544272	1487	-0.39723	-0.45316	0	-0.58309	-1.35917	0
1	155544272	155558728	14457	-0.39723	-0.45316	-2.72427	-0.58309	-1.35917	0
1	155558728	155560628	1901	-0.39723	-0.45316	0	-0.58309	-1.35917	0
1	155560628	155633162	72535	-0.39723	-0.45316	-1.97713	-0.58309	-1.35917	0
1	155633162	155634712	1551	-0.39723	0	-1.97713	-0.58309	-1.35917	0
1	155634712	155699993	65282	-0.39723	-0.65988	-1.97713	-0.58309	-1.35917	0
1	155699993	155701854	1862	-0.39723	0	0	-0.58309	-1.35917	0
1	155701854	155706712	4859	-0.39723	0	-1.49361	-0.58309	-1.35917	0
1	155706712	155711612	4901	-0.39723	0	-1.49361	0	-1.35917	0
1	155711612	155713062	1451	-0.39723	0	-1.49361	0	0	0
1	155713062	155732477	19416	-0.39723	0	-1.49361	0	-0.81902	0
1	155732477	155737278	4802	0	0	0	0	-0.81902	0
1	156361343	156389035	27693	0	0	0	-0.61179	-1.39383	0
1	156391039	156399439	8401	0	0	0	0	-0.59796	0
1	158382389	158395447	13059	0.51446	0.59587	0.76204	0.68359	0	0
1	158395447	158397297	1851	0.51446	0.59587	0	0	0	0
1	158948941	158951294	2354	0	0	-0.61311	0	-1.08047	0
1	158951294	158953194	1901	-0.94298	0	-0.61311	-1.57746	-1.08047	0
1	158953194	158995936	42743	-0.94298	-1.03992	-0.61311	-1.57746	-1.08047	0
1	158995936	158997887	1952	-0.94298	-1.03992	0	-1.57746	-1.08047	0
1	158997887	159057778	59892	-0.94298	-1.03992	-1.22123	-1.57746	-1.08047	0
1	159057778	159059328	1551	-0.94298	0	-1.22123	-1.57746	-1.08047	0
1	159059328	159072635	13308	-0.94298	-1.52202	-1.22123	-1.57746	-1.08047	0
1	159072635	159077635	5001	-0.94298	0	-1.22123	-1.57746	-1.08047	0
1	159077635	159083245	5611	0	-0.51012	0	0	0	0
1	159083245	159093203	9959	0	-0.51012	0	-1.15746	-0.43229	0
1	159093203	159108503	15301	-0.69801	-0.51012	-0.83666	-1.15746	-0.43229	0
1	159108503	159109853	1351	-0.69801	-0.51012	-0.83666	-1.15746	0	0
1	159109853	159116004	6152	-0.69801	-0.51012	-0.83666	-1.15746	-0.85837	0
1	159116004	159118204	2201	-0.69801	0	-0.83666	-1.15746	-0.85837	0
1	159118204	159136807	18604	-0.69801	-1.51681	-0.83666	-1.15746	-0.85837	0
1	159136807	159139057	2251	-0.69801	0	-0.83666	-1.15746	-0.85837	0
1	159139057	159187936	48880	-0.69801	-0.66086	-0.83666	-1.15746	-0.85837	0
1	159187936	159207488	19553	-0.69801	-0.66086	-0.83666	-1.15746	0	0
1	159411303	159437382	26080	0	0	-0.61371	0	0	0
1	159437382	159530805	93424	-0.32148	0	-0.61371	0	0	0
1	160213835	160222235	8401	0	0	-0.77147	0	0	0
1	160315350	160325283	9934	-0.5003	0	0	0	0	0
1	162558385	162593311	34927	0	0	0	0.50326	-0.48302	0
1	162611840	162751945	140106	0	0	0	-0.53533	-0.48302	0
1	165472047	165479949	7903	0	0	-0.82923	0	0	0
1	171813476	171820211	6736	0	0	0.51802	0	0	0
1	182684290	182692591	8302	0	0	-0.75496	0	0	0
2	224690	234743	10054	0.42498	0	0.66334	-2.48742	-1.58981	0
2	234743	235943	1201	0.42498	0	0.66334	0	0	0
2	235943	296382	60440	0.42498	0	0.66334	-1.62776	-1.09005	0
2	296382	299482	3101	0	0	0.66334	-1.62776	-1.09005	0
2	11618958	11710183	91226	0	-0.48693	-0.62863	0	0	0
2	34721024	34729926	8903	0.85785	0	0.62117	0	0.5122	0
2	47294737	47331743	37007	0	0	0.7892	1.12122	0	0
2	49534415	49541365	6951	0	0.5362	0	0	0	0
2	52435630	52443881	8252	0	0.52549	0	0.38979	0.45961	0
2	55171568	55178101	6534	0	0	0	0	-0.63371	0
2	60038480	60045149	6670	0	0	-0.65133	0	-0.44992	0
2	60045149	60046600	1452	0	0	-0.65133	0	0	0
2	73604642	73610654	6013	0	0	0.7405	0	0.61677	0
2	73610654	73793124	182471	0	0	0.7405	0.77821	0.61677	0
2	73793124	73804424	11301	0.69647	0	0.7405	0.77821	0.61677	0
2	73804424	73805825	1402	0	0	0.7405	0	0.61677	0
2	78933672	78940010	6339	0	-0.65253	-0.76028	0	0	0
2	103459481	103472492	13012	0	0	0	-0.72445	0	0
2	111782961	111789661	6701	0	0	-0.74803	0	0	0
3	1670739	1681156	10418	1.3277	1.57108	2.52987	2.28892	1.74419	0
3	7952292	8050379	98088	0	0	-0.6373	0	0	0
3	9017522	9032922	15401	0	0	-0.57855	-1.45639	0	0
3	9032922	9034372	1451	0	0	0	-1.45639	0	0
3	22292441	22312521	20081	0	0.49405	0.51134	0	0	0
3	25609838	25635033	25196	0	0	0	0	-0.55005	0
3	32065061	32071824	6764	0	0	-1.15674	0	0	0
3	42623620	42631585	7966	0.32465	0	0	0	0.6664	0
3	53788618	53790155	1538	0.37545	0	0.6067	0	0	0
3	53790155	53799856	9702	0.37545	0	0.6067	0	0.63124	0
3	71048903	71056951	8049	0	0.89875	0	1.43262	0.8913	0
3	80333001	80349450	16450	0	0	-0.67897	0	0	0
3	91506063	91513864	7802	-0.55619	0	-0.33894	0	0	0
3	91513864	91518914	5051	-0.55619	0	0	0	0	0
3	100526199	100536100	9902	0	0	0	0.71587	0	0
3	109391703	109393453	1751	0	0	-0.67139	0	-0.63741	0
3	109393453	109400034	6582	0	-0.6912	-0.67139	0	-0.63741	0
3	115869374	115882442	13069	0	0	-0.70353	0	0	0
3	115882442	115957005	74564	-0.51599	0	-0.70353	-0.61244	-0.46607	0
4	6195407	6206484	11078	0	0	0	0	-0.92433	0
4	8953158	8955059	1902	0	0	0	0	-1.03508	0
4	8955059	9029038	73980	-0.34813	0	0	0	-1.03508	0
4	9029038	9032465	3428	0	0	0	0	-1.03508	0
4	9237609	9244068	6460	0	0	-0.62934	0	0	0
4	9244068	9294105	50038	0	-0.39061	-0.62934	0	0	0
4	9296925	9298475	1551	0.92529	0.60497	-0.33654	0	0.86414	0
4	9298475	9308580	10106	0.92529	0.60497	-0.33654	0.66208	0.86414	0
4	9308580	9310130	1551	0.92529	0	-0.33654	0	0.86414	0
4	9310130	9315233	5104	0.92529	0.93423	-0.33654	1.20219	0.86414	0
4	9315233	9348320	33088	0.92529	0.93423	0	1.20219	0.86414	0
4	9348320	9350071	1752	0.92529	0	0	1.20219	0.86414	0
4	9350071	9352735	2665	0	0	0	0	0.86414	0
4	9357482	9571889	214408	0	0	-0.62669	0	0	0
4	9587902	9607776	19875	0	-0.58967	0	0	0	0
4	9607776	9672640	64865	0	-0.58967	-0.63149	0	0	0
4	9672640	9682345	9706	0	0	-0.63149	0	0	0
4	18700144	18708444	8301	0	0	-1.00261	0	0	0
4	19298553	19307054	8502	0	0	0	-0.52561	0	0
4	25574420	25588320	13901	0	0.62852	0	0	0	0
4	25588320	25591220	2901	0	0.62852	0	1.45389	0	0
4	25591220	25594470	3251	0	0.62852	0.42753	1.45389	0	0
4	25594470	25597020	2551	0	0	0.42753	1.45389	0	0
4	33179024	33189290	10267	0	0.53556	0	0	0	0
4	35225197	35226897	1701	0	0	0	-0.61394	0	0
4	35226897	35232997	6101	0	0	-0.76923	-0.61394	0	0
4	56405604	56411912	6309	0	-0.54041	0	0	0	0
4	56583960	56590517	6558	0	0	-0.73379	0	0	0
4	72021618	72028117	6500	0	0	0	-0.72473	0	0
4	75852459	75858778	6320	0	0	0	0.53366	0	0
4	80161509	80167637	6129	0	0	-0.66928	0	-1.40072	0
4	92383416	92389682	6267	0	0	0	0	-1.7982	0
4	95276778	95298829	22052	0	0	0	-0.56275	0	0
4	95723148	95724698	1551	0	0	0	0.67231	0	0
4	95724698	95729501	4804	0	0	0.66599	0.67231	0	0
4	95729501	95732635	3135	0	0	0.66599	0	0	0
4	96110241	96117994	7754	0.81703	0	0	0	0	0
4	96671482	96694559	23078	0	-0.63263	-0.77614	0	0	0
4	101975714	101985154	9441	0	-0.50931	0	0	0	0
4	105953489	105960089	6601	0.95418	1.53498	1.66856	1.8198	1.23723	0
5	23555604	23558904	3301	-0.60088	0	-0.73894	0	0	0
5	23558904	23562397	3494	-0.60088	0	-0.73894	0	-0.68841	0
5	23562397	23564955	2559	-0.60088	0	0	0	-0.68841	0
5	23564955	23574470	9516	-0.60088	0	-2.71377	-0.83071	-0.68841	0
5	36518034	36524685	6652	0	0	2.65371	2.42687	1.52746	0
5	37799201	37808994	9794	1.07963	1.2947	2.1777	1.79056	1.59033	0
5	37808994	37810694	1701	1.07963	1.2947	0	1.79056	1.59033	0
5	37810694	37816953	6260	1.07963	1.2947	2.89125	1.79056	1.59033	0
5	37816953	37818703	1751	1.07963	1.2947	0	1.79056	1.59033	0
5	37818703	37884906	66204	1.07963	1.2947	2.02229	1.79056	1.59033	0
5	37884906	37886356	1451	1.07963	1.2947	2.02229	0	1.59033	0
5	37886356	37896023	9668	1.07963	1.2947	2.02229	2.16871	1.59033	0
5	37896023	37897723	1701	1.07963	0	0	2.16871	1.59033	0
5	37897723	37935815	38093	1.07963	1.80331	2.57484	2.16871	1.59033	0
5	37935815	37937317	1503	0	1.80331	2.57484	2.16871	1.59033	0
5	37937317	37958374	21058	1.75562	1.80331	2.57484	2.16871	1.59033	0
5	37958374	37960124	1751	1.75562	1.80331	2.57484	2.16871	0	0
5	37960124	37967150	7027	1.75562	1.80331	2.57484	2.16871	2.34286	0
5	37968800	37978578	9779	0.98656	1.13485	1.75252	1.41278	1.32451	0
5	37978578	37981661	3084	0	0	0	1.41278	0	0
5	38674017	38683767	9751	0.8905	0	0	0	0	0
5	39288574	39296579	8006	0	-1.42112	0	-0.92137	-0.55236	0
5	39296579	39303281	6703	0	0	0	-0.92137	-0.55236	0
5	39303281	39309641	6361	0	0	0	-0.92137	0	0
5	41269802	41279076	9275	-1.18162	-0.4514	-0.83152	0	0	0
5	41279076	41281726	2651	0	-0.4514	-0.83152	0	0	0
5	41281726	41283081	1356	0	0	-0.83152	0	0	0
5	44545811	44553334	7524	0.73926	2.59391	3.11835	0	2.03011	0
5	44553334	44555934	2601	0.73926	0	0	0	0	0
5	44555934	44568084	12151	0.73926	0.79184	0.49068	0	0.46324	0
5	47762368	47803009	40642	0	-0.51995	0	-0.67201	0	0
5	47803009	47804513	1505	0	0	0	-0.67201	0	0
5	74974226	74993578	19353	0	-0.57209	0	0	0	0
5	75104374	75107133	2760	0	-1.2114	0	0	0	0
5	75107133	75161472	54340	0	-1.2114	0	0	0.26959	0
5	99122450	99138799	16350	-0.54828	0	-0.80295	0	0	0
6	3209926	3217631	7706	0	0	-0.62722	0	0	0
6	21239009	21245424	6416	0	0	0	-0.6197	0	0
6	21740849	21752399	11551	0	0	0	-0.74505	0	0
6	25268305	25284669	16365	-0.53857	0	0	0	0	0
6	27916570	27926292	9723	0	-0.60654	0	0	0	0
6	35052213	35055613	3401	0	0	0.79807	0	0	0
6	35055613	35056963	1351	0	0.73083	0.79807	0	0	0
6	35056963	35093878	36916	0	0.73083	0.79807	0.48817	0	0
6	37937216	37952129	14914	0	0	-0.84094	0	0	0
6	39067969	39082176	14208	0	0	-0.53895	0	-0.4052	0
6	39082176	39084126	1951	0	0	-0.53895	0	0	0
6	57171335	57182699	11365	0	0	-0.6576	0	0	0
6	59770915	59777505	6591	0	0	0.84838	0.75373	0.69114	0
6	66386907	66413164	26258	0	0	0	0	-0.58431	0
6	72450845	72457651	6807	-0.89259	-0.44204	0	0	0	0
6	73011119	73023655	12537	-0.43646	0	0	-0.65236	0	0
7	34601418	34609377	7960	0	-0.69108	0	0	0	0
7	34619225	34685655	66431	0.80351	0.94219	1.32319	1.77037	0.94329	0
7	38535298	38542235	6938	0	0.75224	0	0	0.62192	0
7	38542235	38543603	1369	0	0	0	0	0.62192	0
7	41223070	41233074	10005	0	0	0	-0.66554	0	0
7	44203074	44231563	28490	-0.42528	-0.45633	0	-0.58562	-0.47728	0
7	44231563	44235063	3501	0	-0.45633	0	-0.58562	-0.47728	0
7	50347179	50355368	8190	0	-0.48711	-0.26372	0	-0.54039	0
7	52024137	52116182	92046	0.52728	0.58254	0	0	0.93466	0
7	52491389	52524890	33502	0.59178	0.47168	0.59633	0	0.82015	0
7	52524890	52528690	3801	0.59178	0.47168	0.59633	0	0	0
7	52528690	52530795	2106	0	0	0.59633	0	0	0
7	52627128	52628828	1701	0	0.46444	0	0.33166	0.81937	0
7	52628828	52661488	32661	0.91271	0.46444	1.28233	0.33166	0.81937	0
7	52661488	52663188	1701	0	0.46444	1.28233	0.33166	0.81937	0
7	52665391	52666991	1601	0	0.46444	0.59707	0.33166	0	0
7	52666991	52736779	69789	0	0.46444	0.59707	0	0	0
7	65684237	65690637	6401	0	0	0	-0.38595	-0.75628	0
7	68633043	68646251	13209	-0.5181	0	0	0	0	0
7	73343110	73346210	3101	0	0	0	-0.61735	-0.46051	0
7	73346210	73348110	1901	0	0	0	-0.61735	0	0
7	73348110	73643600	295491	0	0	0	-0.61735	-1.41599	0
7	73643600	73644950	1351	0	0	0	-0.61735	0	0
7	73644950	73693211	48262	0	0	0	-0.61735	-1.92812	0
7	73693211	73695111	1901	0	0	0	-0.61735	0	0
7	73695111	73703148	8038	0	0	0	-0.61735	-0.82064	0
7	73703148	73706498	3351	0	0	0	0	-0.82064	0
7	73819844	73847238	27395	0	0.58293	0	0	0	0
7	73925048	73935085	10038	0	0.70104	0	0	0.61374	0
7	74544369	74560454	16086	0	0	0	-0.60307	0	0
7	74866891	74889009	22119	0.81583	0.86821	1.15478	0	1.12193	0
7	74889009	74891115	2107	0.81583	0.86821	0	0	0	0
7	74891115	74898930	7816	0.81583	0.86821	1.69637	0	1.69298	0
7	74898930	74912793	13864	0.81583	0.86821	1.69637	0	1.69298	0.36033
7	74912793	74914365	1573	0.81583	0	1.69637	0	1.69298	0.36033
7	74914365	74920473	6109	0.81583	1.6892	1.69637	0	1.69298	0.36033
7	76135951	76168769	32819	0.40258	0.56331	0.77975	0.64974	0.50448	0
7	76168769	76170377	1609	0	0.56331	0	0.64974	0	0
7	87391029	87401080	10052	0	0	0	0	-0.57739	0
7	90736631	90744620	7990	0	0	0	-0.67365	0	0
7	91073870	91080570	6701	0	0	-0.71965	0	0	0
7	91383105	91389805	6701	0	-0.94711	0	0	-0.51461	0
7	91389805	91402958	13154	0	0	0	0	-0.51461	0
8	596382	615682	19301	-0.5977	-0.39382	-0.5246	-0.49482	-0.37586	0
8	615682	617382	1701	0	-0.39382	-0.5246	-0.49482	-0.37586	0
8	617382	701543	84162	-0.25982	-0.39382	-0.5246	-0.49482	-0.37586	0
8	1620155	1621755	1601	0	0	-0.68758	0	0	0
8	1621755	1628894	7140	-0.43	0	-0.68758	0	0	0
8	1628894	1666559	37666	-0.43	0	-0.68758	0	-0.57506	0
8	1666559	1667909	1351	-0.43	0	-0.68758	0	0	0
8	1667909	1684830	16922	-0.43	0	-0.68758	0	-0.28886	0
8	1916811	1919711	2901	0	0	-0.9389	-0.89309	0	0
8	1919711	1968102	48392	0	0	-0.9389	-0.89309	-0.7705	0
8	1968102	1970757	2656	0	0	-0.9389	-0.89309	0	0
8	1970757	2002267	31511	0	0	-0.9389	-0.89309	-0.45339	0
8	2002267	2003492	1226	0	0	-0.9389	-0.89309	0	0
8	2003492	2049981	46490	0	0	-0.9389	-0.89309	-0.7721	0
8	2049981	2051881	1901	0	0	-0.9389	-0.89309	0	0
8	2051881	2079850	27970	0	0	-0.9389	0	0	0
8	2079850	2090750	10901	0	0	-0.9389	-1.27338	-1.16697	0
8	2090750	2092663	1914	0	0	-0.9389	0	0	0
8	2092663	2104642	11980	0	0	-0.9389	0.43211	0	0
8	2113602	2118404	4803	0	0	-0.35572	-0.80784	0	0
8	2118404	2132004	13601	0	-0.42296	-0.35572	-0.80784	0	0
8	2132004	2142670	10667	0	0	-0.35572	-0.80784	0	0
8	2144133	2154567	10435	0	0	-0.35572	0.50105	0	0
8	2159362	2167646	8285	0	0	-0.35572	-0.86036	0	0
8	2170464	2191014	20551	0	0	-1.12764	0.3629	0	0
8	2231644	2233463	1820	0	0	0	-1.01688	0	0
8	2233463	2485504	252042	0	0	0	-1.01688	-0.72117	0
8	3801351	3821503	20153	0	0	0	-0.60302	0	0
8	3821503	3833922	12420	0	0	-0.68542	-0.60302	0	0
8	3833922	3879771	45850	0	0	-0.68542	0	0	0
8	3879771	3884524	4754	0	-0.68075	-0.68542	0	-1.12794	0
8	3884524	3890774	6251	0	-0.68075	0	0	-1.12794	0
8	3890774	3903925	13152	0	0	0	0	-1.12794	0
8	4314799	4367221	52423	0	-0.59176	0	0	0	0
8	4401272	4407872	6601	0	0	0.62838	0	0	0
8	4514195	4525558	11364	-0.49748	0	-1.17573	0	0	0
8	4982076	4999497	17422	0	-0.97239	0	0	-1.04086	0
8	12968525	12970525	2001	0	-0.57158	0	0	0	0
8	12970525	13018817	48293	0	-0.57158	0	-0.65436	-0.61277	0
8	13018817	13020317	1501	0	0	0	-0.65436	0	0
8	20921560	20928360	6801	0	0	0	0	0.77996	0
8	24708219	24714877	6659	0	-0.54143	0	0	0	0
8	26997900	27007596	9697	0	0	0.5064	0	0	0
8	30195442	30202392	6951	0	0	0	0.36052	0.94672	0
8	30204897	30213867	8971	0	-0.98462	0	-1.24384	-0.87541	0
8	31262019	31271640	9622	0	0	0	-0.70953	0	0
8	31452542	31465958	13417	0	0	0	-0.69793	0	0
8	54005786	54018743	12958	0	0	0	0.53759	0	0
8	66130520	66143620	13101	0	0	-0.50997	0	0	0
8	84297220	84321806	24587	0.43475	0	0.67292	0	0.70444	0
9	441774	450247	8474	-0.59961	0	0	0	0	0
9	3464291	3493039	28749	-0.47266	-0.63772	-0.67565	0	-0.5653	0
9	3493039	3495052	2014	-0.47266	0	-0.67565	0	0	0
9	3495052	3504709	9658	0	0	-0.67565	0	0	0
9	27077000	27086701	9702	0	-0.51926	0	0	0	0
9	38479425	38487775	8351	0	0	0	-0.78717	0	0
9	70969124	70975224	6101	0	-0.53485	-0.91815	0	0	0
9	70975224	70992086	16863	-0.38889	-0.53485	-0.91815	0	0	0
9	70992086	70993686	1601	-0.38889	0	-0.91815	0	0	0
9	70993686	71015674	21989	-0.38889	-0.98708	-0.91815	0	0	0
9	71015674	71022226	6553	-0.38889	0	-0.91815	0	0	0
9	71022226	71035950	13725	0	0	-0.91815	0	0	0
9	81704224	81712575	8352	-0.29972	0	-0.74177	0	0	0
10	12309189	12320622	11434	0	-0.53728	0	-0.65766	0	0
10	12379084	12431651	52568	0	-0.79786	0	0	0	0
10	12431651	12440276	8626	0	-0.79786	-1.53005	-1.44763	0	0
10	14838112	14852468	14357	-0.5202	0	-0.4194	0	0	0
10	15480721	15482121	1401	0	0	0	0	0.99252	0
10	15482121	15487621	5501	1.18516	0	0	0.99768	0.99252	0
10	15487621	15489371	1751	1.18516	0	0	0.99768	0	0
10	20968524	20978174	9651	0	-0.51166	-0.61214	0	0	0
10	20978174	20979674	1501	0	0	-0.61214	0	0	0
10	21319741	21332936	13196	0	-0.73783	-0.42535	0	0	0
10	21934757	21970926	36170	0	0	-0.65238	-0.3964	0	0
10	23875202	23888202	13001	-0.67681	0	-0.53353	0	0	0
10	23888202	23889452	1251	0	0	-0.53353	0	0	0
10	23889452	23913756	24305	-1.11966	0	-0.53353	0	0	0
10	23913756	23918756	5001	0	0	-0.53353	0	0	0
10	23918756	23937217	18462	-0.69407	0	-0.53353	0	0	0
10	24206923	24214142	7220	0	0	-0.50946	0	0	0
10	25589978	25602985	13008	-0.62305	-0.5777	-0.93878	-0.6808	-0.64993	0
10	29185044	29196180	11137	0	0	-0.64726	0	0	0
10	38785432	38791783	6352	0	0	-0.57534	0	0	0
10	46449441	46456151	6711	0.78775	0	0	0	0.72059	0
10	48030523	48043830	13308	0	0	-0.53489	0	0	0
10	53928569	53969562	40994	0	0	0	0	-0.56254	0
10	71826866	71833666	6801	0	0	0.62269	0	0	0
10	75124031	75138907	14877	0	0	0	0	-0.55909	0
11	21563361	21573561	10201	0	0	-0.93423	0	0	0
11	21817121	21835211	18091	0	0	-0.8386	-1.3478	0	0
11	32417758	32428022	10265	0	0	0	1.16387	0	0
11	32881453	32892534	11082	-1.07857	-1.12443	-1.41805	-1.39083	-1.21441	0
11	41726390	41741020	14631	0	-0.54355	-1.0059	-0.84531	-0.65431	0
11	41741020	41742470	1451	0	0	0	-0.84531	0	0
11	41831456	41849869	18414	0.41274	0.48438	0.51555	0.47705	0	0
11	41856369	41860969	4601	-0.41802	-0.49784	-0.32979	-0.75939	0	0
11	41860969	41873081	12113	-0.41802	-0.49784	-0.32979	-0.75939	-0.62707	0
11	41873081	41874731	1651	-0.41802	-0.49784	0	-0.75939	-0.62707	0
11	41874731	41890717	15987	-0.41802	-0.49784	-1.23124	-0.75939	-0.62707	0
11	41890717	41895567	4851	-0.41802	-0.49784	0	-0.75939	-0.62707	0
11	52923107	52932700	9594	0	0	0	-0.6976	0	0
11	58866070	58894702	28633	0	0	-0.77173	0	0	0
12	4037294	4048646	11353	0	0	0	-1.01957	0	0
12	4048646	4058249	9604	-0.59163	0	0	-1.01957	-0.83858	0
12	4058249	4059858	1610	0	0	0	-1.01957	-0.83858	0
12	4059858	4089370	29513	0.32717	0.47797	0.56523	-1.01957	-0.83858	0
12	4089370	4100335	10966	0.32717	0.47797	0.56523	0	-0.83858	0
12	4100335	4103566	3232	0	0	0	0	-0.83858	0
12	9548478	9556478	8001	-0.55305	0	0	0	0	0
12	12318184	12396167	77984	0	0	-0.38508	0	-0.68953	0
12	12487642	12489342	1701	0	0	2.08197	0	0	0
12	12489342	12491054	1713	0.58044	0	2.08197	0	0	0
12	12491054	12759089	268036	0.58044	1.32983	2.08197	1.68191	1.53722	0
12	12759089	12760739	1651	0	1.32983	0	1.68191	1.53722	0
12	12760739	12775740	15002	0	1.32983	1.23118	1.68191	1.53722	0
12	12775740	12777143	1404	0	1.32983	0	1.68191	1.53722	0
12	12777143	12892453	115311	0.69386	1.32983	2.27403	1.68191	1.53722	0
12	12892453	12913343	20891	0	1.32983	2.27403	1.68191	1.53722	0
12	12913343	12962174	48832	0.67546	1.32983	2.27403	1.68191	1.53722	0
12	12962174	12963783	1610	0.67546	1.32983	0	1.68191	1.53722	0
12	12963783	12970594	6812	0.67546	1.32983	1.60596	1.68191	1.53722	0
12	12970594	12972194	1601	0.67546	1.32983	1.60596	1.68191	0	0
12	12972194	12977009	4816	0.67546	1.32983	1.60596	1.68191	1.06661	0
12	12977009	12983411	6403	0	1.32983	1.60596	1.68191	1.06661	0
12	12983411	12984811	1401	0.43607	1.32983	1.60596	0	1.06661	0
12	12984811	13062926	78116	0.43607	1.32983	1.60596	1.25095	1.06661	0
12	13062926	13064427	1502	0.43607	0	1.60596	1.25095	1.06661	0
12	13064427	13083989	19563	0.43607	0.52967	1.60596	1.25095	1.06661	0
12	13083989	13085389	1401	0.43607	0	0	1.25095	1.06661	0
12	13085389	13108302	22914	0.43607	1.40823	2.00555	1.25095	1.06661	0
12	13108302	13109654	1353	0.43607	1.40823	2.00555	0	1.06661	0
12	13109654	13111481	1828	0.43607	1.40823	2.00555	1.65518	0	0
12	13111481	13290232	178752	0.43607	1.40823	2.00555	1.65518	1.53049	0
12	13290232	13291382	1151	0.43607	0	2.00555	1.65518	1.53049	0
12	13291382	13315908	24527	0.43607	1.7125	2.00555	1.65518	1.53049	0
12	13315908	13317624	1717	0	1.7125	2.00555	1.65518	1.53049	0
12	13317624	13350903	33280	0.72477	1.7125	2.00555	1.65518	1.53049	0
12	13350903	13352253	1351	0	1.7125	0	1.65518	1.53049	0
12	13352253	13364107	11855	1.23971	1.7125	3.16917	1.65518	1.53049	0
12	13364107	13365257	1151	0	1.7125	0	1.65518	1.53049	0
12	13365257	13383300	18044	0.51427	1.7125	2.23745	1.65518	1.53049	0
12	13383300	13434878	51579	0.51427	1.7125	2.23745	1.65518	1.53049	0.25696
12	13434878	13436078	1201	0	1.7125	2.23745	1.65518	1.53049	0.25696
12	13436078	13454379	18302	0.94887	1.7125	2.23745	1.65518	1.53049	0.25696
12	13454379	13455579	1201	0	1.7125	2.23745	1.65518	1.53049	0.25696
12	13455579	13457329	1751	0	1.7125	0	1.65518	1.53049	0.25696
12	13457329	13470946	13618	0	1.7125	1.22692	1.65518	1.53049	0.25696
12	13470946	13472596	1651	0	1.7125	0	1.65518	1.53049	0.25696
12	13472596	13479056	6461	1.20271	1.7125	3.17316	1.65518	1.53049	0.25696
12	13479056	13480781	1726	0	1.7125	3.17316	1.65518	1.53049	0.25696
12	13482585	13484085	1501	0.41444	1.0574	1.23843	1.25947	1.18179	0.25696
12	13484085	13494635	10551	0.41444	1.0574	1.23843	1.25947	1.18179	0
12	13494635	13496285	1651	0.41444	1.0574	0	1.25947	1.18179	0
12	13496285	13516241	19957	0.41444	1.0574	2.25708	1.25947	1.18179	0
12	13516241	13518091	1851	0.41444	1.0574	0	1.25947	1.18179	0
12	13518091	13569118	51028	0.41444	1.0574	0.77127	1.25947	1.18179	0
12	13569118	13570719	1602	0.41444	1.0574	0	1.25947	1.18179	0
12	13570719	13640608	69890	0.41444	1.0574	1.96517	1.25947	1.18179	0
12	13640608	13641908	1301	0.41444	1.0574	1.96517	0	1.18179	0
12	13641908	13710737	68830	0.41444	1.0574	1.96517	1.61582	1.18179	0
12	13710737	13759075	48339	0	1.0574	1.96517	1.61582	1.18179	0
12	13759075	13786393	27319	0.48711	1.0574	1.96517	1.61582	1.18179	0
12	13786393	13787843	1451	0.48711	1.0574	0	1.61582	1.18179	0
12	13787843	14002331	214489	0.48711	1.0574	1.5606	1.61582	1.18179	0
12	14002331	14003981	1651	0.48711	0	1.5606	1.61582	1.18179	0
12	14003981	14005781	1801	0.48711	1.32807	0	1.61582	1.18179	0
12	14005781	14007344	1564	0.48711	1.32807	1.98498	0	1.18179	0
12	14007344	14050507	43164	0.48711	1.32807	1.98498	1.866	1.18179	0
12	14050507	14051910	1404	0.48711	1.32807	1.98498	1.866	0	0
12	14051910	14182202	130293	0.48711	1.32807	1.98498	1.866	1.61991	0
12	14182202	14184102	1901	0	0	0	1.866	1.61991	0
12	14184102	14186955	2854	0	0.55097	0.79053	1.866	0	0
12	14186955	14209555	22601	0	0.55097	0.79053	1.866	0.84825	0
12	14209555	14211105	1551	0	0	0	1.866	0	0
12	14211105	14229043	17939	0	1.62887	1.54398	1.866	2.12835	0
12	14229043	14230493	1451	0	0	1.54398	1.866	0	0
12	14230493	14273380	42888	0	0.97909	1.54398	1.866	1.3359	0
12	14273380	14337938	64559	0.54575	0.97909	1.54398	1.866	1.3359	0
12	14337938	14339438	1501	0.54575	0.97909	0	1.866	1.3359	0
12	14339438	14372818	33381	0.54575	0.97909	2.23179	1.866	1.3359	0
12	14372818	14374518	1701	0.54575	0	2.23179	1.866	1.3359	0
12	14374518	14437775	63258	0.54575	1.61785	2.23179	1.866	1.3359	0
12	14437775	14439526	1752	0	1.61785	2.23179	0	0	0
12	14439526	14446226	6701	1.28264	1.61785	2.23179	2.97422	2.45284	0
12	14446226	14447876	1651	0	0	2.23179	0	0	0
12	14447876	14449226	1351	0	0.48567	0	0.52435	0	0
12	14449226	14937470	488245	0	0.48567	0.31614	0.52435	0	0
12	19713555	19714855	1301	0	1.3048	0	2.11555	0	0
12	19714855	19724623	9769	0.87362	1.3048	1.32782	2.11555	1.36969	0
13	1497390	1508926	11537	0	0.58359	0	0	0	0
13	5400799	5407614	6816	0.25039	0	0	0	0.71107	0
13	6451755	6458471	6717	0	0	0	0	0.50104	0
13	8203999	8219982	15984	0	0	-0.60876	-0.53798	-0.39707	0
13	8219982	8229932	9951	0	-0.41261	-0.60876	-0.53798	-0.39707	0
13	8229932	8246146	16215	0	-0.41261	-0.60876	0	-0.39707	0
13	8246146	8263551	17406	0	0	-0.60876	0	-0.39707	0
13	8263551	8276618	13068	0	0	-0.60876	0	0	0
13	15545082	15554696	9615	0	0.52171	0	0	0	0
13	31537901	31546052	8152	0	-0.85939	0	0	0	0
13	39573264	39575064	1801	-1.09956	0	0	0.59553	0	0
13	39575064	39594383	19320	-1.09956	0	0.67843	0.59553	0	0
13	39873162	39889424	16263	0	-0.5581	0	-0.69625	-1.27534	0
13	39889424	39890824	1401	0	-0.5581	0	-0.69625	0	0
13	40064758	40088880	24123	0	0	0	-1.03238	-0.84595	0
13	40088880	40090780	1901	0	-0.64162	0	-1.03238	-0.84595	0
13	40090780	40106891	16112	0	-0.64162	0	0	0	0
14	1783953	1797127	13175	0	0	0	-0.6006	0	0
14	29559874	29590802	30929	0	0	0	-0.62075	0	0
14	51867578	51894298	26721	0	-0.46668	0	-0.61573	0	0
14	52207369	52220620	13252	-0.39146	-0.40685	-0.60873	-0.72395	-0.41109	0
14	52220620	52221920	1301	-0.39146	-0.40685	-0.60873	0	-0.41109	0
14	52221920	52259170	37251	-0.39146	-0.40685	-0.60873	-0.3839	-0.41109	0
14	52259170	52262920	3751	0	-0.40685	-0.60873	-0.3839	0	0
14	52262920	52269109	6190	0	0	-0.60873	-0.3839	0	0
14	53224298	53227598	3301	0	-0.34282	-0.50507	0	-0.39562	0
14	53227598	53260602	33005	0	-0.34282	-0.50507	-0.50178	-0.39562	0
14	53260602	53328564	67963	-0.30662	-0.34282	-0.50507	-0.50178	-0.39562	0
14	53328564	53333664	5101	-0.30662	-0.34282	-0.50507	0	-0.39562	0
14	59813878	59823838	9961	0	0	-0.64261	0	0	0
14	86213467	86237444	23978	0	0	-0.60909	0	0	0
14	92766286	92775691	9406	0	0	0	0.35283	1.18471	0
14	93456119	93462268	6150	0	0	-0.55854	0	0	0
15	5667555	5690675	23121	0	0	0.54651	0	0	0
15	26631979	26640129	8151	-0.38565	0	-0.66496	-0.78308	0	0
15	46421046	46427807	6762	0	0	0	-1.63057	0	0
15	57106642	57108342	1701	0	0	0.61924	0	0.34944	0
15	57108342	57113242	4901	0	0	0.61924	0.25405	0.34944	0
15	65885620	65898757	13138	0	0	0	-0.54216	0	0
15	65900207	65919779	19573	0	0	0	-1.65354	0	0
16	2765651	2767451	1801	-0.66654	0	-0.3462	-0.92937	0	0
16	2767451	2836736	69286	-0.66654	0.2884	-0.3462	-0.92937	0	0
16	2836736	2839164	2429	-0.66654	0	0	0	0	0
16	3197351	3200601	3251	0	0	0	0.33028	0.50605	0
16	3200601	3210363	9763	0	0	0.54739	0.33028	0.50605	0
16	3210363	3215463	5101	0	0	0	0.33028	0.50605	0
16	10486992	10493142	6151	0	0	0	0	-0.5958	0
16	15829189	15838566	9378	0	0	-0.6765	0	0	0
16	22301346	22307946	6601	0	0	0	-0.50106	0	0
16	70770227	70776658	6432	0	-0.68261	0	0	0	0
16	74376989	74383139	6151	0	-0.95985	0	0	-0.62587	0
16	74383139	74388039	4901	0	0	0	0	-0.62587	0
17	447739	462436	14698	0	0.65939	0	0	0	0
17	1882021	1893672	11652	1.28818	1.59128	2.36536	2.19262	1.83468	0
17	1893672	1896872	3201	0	1.59128	0	0	0	0
17	7261653	7267838	6186	0	0	0	0	-0.73658	0
17	13125418	13134668	9251	0	0	-0.59537	0	0	0
17	13435731	13437481	1751	0	0.80373	0.65268	0.46543	0.48132	0
17	13437481	13444234	6754	0.73862	0.80373	0.65268	0.46543	0.48132	0
17	13444234	13445534	1301	0.73862	0	0.65268	0.46543	0.48132	0
17	15489031	15498731	9701	0	0.95728	2.0076	1.75534	1.39759	0
17	20178861	20185284	6424	0	0	0.69461	0	0	0
17	31596554	31616171	19618	0	-0.4338	-0.51578	0	0	0
17	33332800	33341051	8252	0	0	-0.72143	0	-0.3174	0
17	36727136	36736707	9572	0	-0.58784	0	0	0	0
17	39638521	39646572	8052	0	0	0	0	0.63487	0
17	42559316	42567718	8403	0	0	0	0.70835	0	0
17	53772348	53796800	24453	0	0	-0.55115	0	0	0
17	53940735	53950591	9857	0	0	-0.55799	0	0	0
17	54631178	54637798	6621	0	0	0.56238	0.62961	0	0
17	54637798	54639248	1451	0	0	0.56238	0	0	0
17	55744370	55761749	17380	0	0	-0.71389	0	0	0
17	55837007	55846962	9956	0	0	0	0	-0.89297	0
18	820108	828640	8533	0	0	0	0.96881	0	0
18	3285198	3286348	1151	0.25467	0	0	0.68494	0	0
18	3286348	3350421	64074	0.25467	0	0	0.68494	0.29525	0
18	3415631	3432803	17173	-0.97722	0	0	-2.5486	0	0
18	3457478	3464647	7170	0	0	0	1.72477	0	0
18	9561986	9586086	24101	0	0	-0.35018	-0.54236	0	0
18	9586086	9589536	3451	-0.45724	0	0	-0.54236	0	0
18	9589536	9668318	78783	-0.45724	0	-0.80097	-0.54236	-0.61233	0
18	9668318	9671529	3212	-0.45724	0	-0.80097	0	-0.61233	0
18	9671529	9673134	1606	0	0	-0.80097	0	0	0
18	9676600	9717320	40721	0	0	0.5392	0	0	0
18	13054487	13056837	2351	-0.37635	0	0	-0.58418	-0.3591	0
18	13056837	13078048	21212	-0.37635	0	-0.36969	-0.58418	-0.3591	0
18	13120166	13131816	11651	0	0.48466	0.82754	0.85409	0	0
18	13131816	13134166	2351	0	0.48466	0	0.85409	0	0
18	13134166	13136816	2651	0	0	-0.55901	0	0	0
18	13136816	13144940	8125	0	0	-0.55901	-0.80465	0	0
18	13144940	13158991	14052	-0.65	0	-0.55901	-0.80465	-0.73945	0
18	14423483	14430208	6726	0	0	0	0	0.71868	0
18	24548662	24564949	16288	0	0	-2.34177	0	0	0
18	37036121	37044670	8550	0.72571	0	0	0	0	0
18	50884421	50897489	13069	-0.50738	0	0	0	0	0
18	64436906	64438708	1803	0	0	0	-1.31674	0.44556	0
18	64438708	64439958	1251	0	0	0.57044	-1.31674	0.44556	0
18	64439958	64463338	23381	0	0.49374	0.57044	-1.31674	0.44556	0
18	82409773	82436555	26783	0	0	-0.75667	0	0	0
19	7298742	7311877	13136	0	0	0.52442	0	0	0
19	30073331	30096244	22914	0	0	0	-0.60906	0	0
19	30278493	30284894	6402	0	0	0	0	-0.73047	0
19	36792355	36800515	8161	0	0.30098	0.68878	0.29743	0	0
19	36800515	36834219	33705	0	0.30098	0.68878	0.29743	0.36654	0
19	36834219	36849037	14819	0	0	0.68878	0.29743	0.36654	0
19	46384024	46397275	13252	0	0	0	0	0.61855	0
19	56785950	56800651	14702	0	0	0.53691	0.34763	0.42619	0
19	57061172	57072244	11073	0	0	-0.78519	-0.27262	0	0
20	2940967	2947140	6174	-0.55619	0	0	0	0	0
20	6387293	6396945	9653	0	0	0.8103	0	0	0
20	20003181	20014744	11564	0	-0.56957	0	0	0	0
20	21617828	21619378	1551	-0.60423	0	0	0	-0.72609	0
20	21619378	21630707	11330	-0.60423	-0.63086	0	-0.60876	-0.72609	0
20	21630707	21637307	6601	0	-0.63086	0	-0.60876	0	0
20	22059690	22066097	6408	-0.70113	0	0	0	0	0
20	24233953	24242391	8439	0	0	-0.76241	0	0	0
20	24242391	24250591	8201	0	-0.91893	-0.76241	0	0	0
20	24250591	24251991	1401	-0.46195	-0.91893	-0.76241	0	0	0
20	24251991	24297061	45071	-0.46195	-0.91893	-0.76241	-0.58245	0	0
20	24298890	24305204	6315	0	0.99272	1.00053	0	0	0
20	24389411	24400262	10852	0	0.82204	0.7762	0	0	0
20	24400262	24403862	3601	0	0.82204	0	0	0	0
20	24478743	24530614	51872	0	0.57472	0.36083	0	0	0
20	24836672	24846382	9711	0.79328	1.02663	1.61515	1.65727	0.9618	0
20	25205181	25206535	1355	0.7798	0	1.90072	0	1.20609	0
20	25206535	25211485	4951	0.7798	1.06605	1.90072	1.22829	1.20609	0
20	25211485	25212890	1406	0	1.06605	0	1.22829	0	0
20	26267902	26276525	8624	0	0	0	-0.83797	0	0
20	26401892	26403292	1401	0	0.67134	0	0.34429	0	0
20	26403292	26449991	46700	0	0.67134	0.33703	0.34429	0	0
20	26449991	26451741	1751	0	0.67134	0	0.34429	0	0
20	26451741	26523375	71635	0.44944	0.67134	0.66744	0.34429	0	0
20	27428742	27444757	16016	-0.28586	-0.58518	0	0	-0.28685	0
20	27444757	27461772	17016	-0.28586	-0.58518	-0.68513	-0.82808	-0.28685	0
20	27461772	27487417	25646	-0.28586	0	-0.68513	-0.82808	-0.28685	0
20	27487417	27490617	3201	-0.28586	0	0	-0.82808	-0.28685	0
20	27711167	27730796	19630	0	0	0	-0.96244	-0.98635	0
20	28316842	28323008	6167	0	0	-0.94023	0	0	0
20	28399224	28400924	1701	0	0	-1.14621	0	0	0
20	28400924	28402724	1801	0	0.34009	-1.14621	0	0	0
20	28402724	28414128	11405	0	0.34009	-1.14621	-1.00461	0	0
20	28414128	28438397	24270	0	0.34009	0	-1.00461	0	0
20	28647062	28660168	13107	0	0	0	-1.08028	0	0
20	28980121	28981771	1651	0	-0.26933	-0.61261	0	0	0
20	28981771	29037897	56127	0	-0.26933	-0.61261	-1.54757	-0.49833	0
20	29037897	29043598	5702	0	-0.26933	-0.61261	0	-0.49833	0
20	29043598	29085201	41604	0	-0.26933	-0.61261	-0.32846	-0.49833	0
20	29155644	29159744	4101	0	-0.26933	-1.55355	0.33561	-0.49833	0
20	29159744	29161194	1451	0	-0.26933	-1.55355	0	-0.49833	0
20	29161194	29164411	3218	0	-0.26933	-1.55355	-0.4584	-0.49833	0
20	29502779	29511129	8351	0	-0.26933	-1.24678	-0.49526	-0.25915	0
20	29572528	29580823	8296	0	-1.27149	-1.72326	-1.64413	-1.46931	0
20	30600383	30608733	8351	0	0	-0.858	0	0	0
20	30610083	30642951	32869	0	0	-1.86157	0	0	0
20	30644701	30669860	25160	0	0	-0.67911	0	0	0
20	30727875	30787203	59329	0	-0.39846	0.52	0.27232	0	0
20	30787203	30805822	18620	0	-0.39846	0.52	0	0	0
20	30835431	30855281	19851	0.56449	0.28404	-0.36905	0	-0.80928	0
20	30855281	30868238	12958	0	0.28404	-0.36905	0	-0.80928	0
20	30868238	30869638	1401	0	0	-0.36905	0	-0.80928	0
20	30869638	30889971	20334	0	-0.47293	-0.36905	-0.77306	-0.80928	0
20	30889971	30891521	1551	0	-0.47293	-0.36905	0	-0.80928	0
20	30891521	30908440	16920	0	-0.47293	-0.36905	-0.28307	-0.80928	0
20	30908440	30997533	89094	0	0	-0.36905	-0.28307	-0.80928	0
20	30997533	31011408	13876	0	0	-0.36905	0	-0.80928	0
20	31011408	31035526	24119	0	0	0	0	-0.80928	0
20	31197946	31212593	14648	-0.42599	0	-1.06173	0	0	0
20	31956623	31978449	21827	0	0	0	-0.71788	0	0
20	31978449	32001684	23236	0	0	0	0	-0.60655	0
20	32071148	32127270	56123	-0.2949	0	0	-0.62981	0	0
20	32163795	32182161	18367	-0.2949	0	0	-0.38613	-1.03736	0
20	32650985	32657452	6468	-0.26995	-0.49339	-1.41086	-0.43768	0	0
20	32704328	32712205	7878	0	-0.49339	-0.39666	-0.43768	-0.60535	0
20	32712205	32713855	1651	0	-0.49339	0	0	-0.60535	0
20	32713855	32767154	53300	0	-0.49339	-1.03156	-0.79481	-0.60535	0
20	32767154	32845919	78766	-0.557	-0.49339	-1.03156	-0.79481	-0.60535	0
20	32845919	32847319	1401	-0.557	-0.49339	-1.03156	0	-0.60535	0
20	32847319	32867792	20474	-0.557	-0.49339	-1.03156	-0.35831	-0.60535	0
20	32867792	32869242	1451	-0.557	-0.49339	-1.03156	0	-0.60535	0
20	32869242	32913120	43879	-0.557	-0.49339	-1.03156	-0.97234	-0.60535	0
20	32913120	32914820	1701	-0.557	0	-1.03156	0	-0.60535	0
20	32914820	32930673	15854	-0.557	-1.17765	-1.03156	-1.89291	-0.60535	0
20	32930673	32931923	1251	-0.557	0	-1.03156	0	-0.60535	0
20	32931923	32937023	5101	-0.557	-0.30844	-1.03156	-0.55447	-0.60535	0
20	32937023	32938773	1751	-0.557	-0.30844	0	-0.55447	-0.60535	0
20	32938773	32988701	49929	-0.557	-0.30844	-0.49467	-0.55447	-0.60535	0
20	32988701	32990053	1353	-0.557	-0.30844	-0.49467	-0.55447	0	0
20	32990053	33012721	22669	-0.557	-0.30844	-0.49467	-0.55447	-1.16049	0
20	33012721	33014371	1651	-0.557	0	0	0	-1.16049	0
20	33014371	33050708	36338	-0.557	-0.72659	-1.226	-1.08327	-1.16049	0
20	33050708	33055510	4803	-0.557	-0.72659	-1.226	0	-1.16049	0
20	33055510	33061972	6463	0	-0.72659	-1.226	0	-1.16049	0
20	33061972	33063722	1751	0	-0.72659	0	0	0	0
20	33063722	33065323	1602	0	0	-0.36164	0	-0.58342	0
20	33065323	33090702	25380	0	-0.25649	-0.36164	0	-0.58342	0
20	33090702	33113375	22674	0	-0.25649	-0.36164	-0.3065	-0.58342	0
20	35790585	35800133	9549	0	0	0	-0.5643	0	0
20	39565930	39575549	9620	0	0	-1.8148	0	0.78828	0
20	50361147	50367497	6351	0.91363	0.96307	0	0	0	0
21	739368	744418	5051	0	0	0.65731	0.67345	0	0
21	744418	785384	40967	0.39406	0	0.65731	0.67345	0.45817	0
21	785384	788834	3451	0	0	0.65731	0.67345	0.45817	0
21	788834	805632	16799	0	0	0.65731	0.67345	0	0
21	12146802	12161914	15113	0.55318	0	0.53313	0.59598	0	0
21	12161914	12163614	1701	0	0	0	0.59598	0	0
22	2315981	2322481	6501	0	0	-0.88579	0	0	0
22	20172656	20186209	13554	-0.52797	0	0	0	0	0
22	20689296	20699196	9901	0	-0.92945	-1.59758	-1.37318	0	0
22	20699196	20702060	2865	0	-0.92945	0	0	0	0
22	20835590	20838640	3051	0	0	0	-0.83938	0	0
22	20838640	20841690	3051	0	0.31851	0	-0.83938	0	0
22	23900577	24012107	111531	0	0	0	-0.66506	0	0
22	24013707	24032199	18493	0	0	0	-1.7515	0	0
22	24033599	24046387	12789	0	0	0	-1.01466	0	0
22	36851973	36905133	53161	0	0	0.61867	-1.6765	0.53139	0
22	36905133	36907233	2101	0	0	0.61867	0	0.53139	0
22	36907233	36923787	16555	0	0	0.61867	-1.14767	0.53139	0
22	36923787	36925787	2001	0	0	0	0	0.53139	0
22	42032610	42042210	9601	0	0	0	-0.72903	-0.56823	0
23	5007402	5015752	8351	0	-0.77576	0	0	0	0
23	5781080	5797078	15999	-0.3373	0	0.9901	0	0.3134	0
23	6058537	6096652	38116	-0.72012	0	0.38638	0	0.3134	0
23	7914122	7937720	23599	-0.67817	0	-0.43328	0	0	0
23	7937720	7948570	10851	-0.67817	0	0	0	0	0
23	27526210	27534280	8071	1.12295	1.19906	1.95001	1.38423	1.29265	0
23	27534280	27536180	1901	0	1.19906	1.95001	1.38423	0	0
23	30783565	30789918	6354	-0.55738	0	0	0	0	0
23	31773882	31781585	7704	0	1.50218	1.50335	0	0	0
23	38443522	38452086	8565	0	0.29212	0	0.71419	0	0
23	40102529	40119280	16752	0.56056	1.37534	1.4525	1.31254	1.04903	0
23	45161460	45172621	11162	0	0	0	0	-0.54177	0
23	46044997	46054547	9551	-0.59905	0	0	0	0	0
23	53820458	53827069	6612	0	0	-2.48393	0	0	0
24	28266078	28275875	9798	0	0	-0.59057	0	0	0
24	38293317	38301718	8402	0	-1.00454	0	0	0	0
24	38354786	38361157	6372	0	0	-0.59342	-0.47314	0	0
24	38361157	38362907	1751	-0.47554	-0.45864	-0.59342	-0.47314	0	0
24	38362907	38388020	25114	-0.47554	-0.45864	-0.59342	-0.47314	-0.50657	0
24	38388020	38390570	2551	-0.47554	0	-0.59342	-0.47314	-0.50657	0
24	38390570	38398676	8107	0	0	-0.59342	-0.47314	-0.50657	0
24	38398676	38403976	5301	0	0	-0.59342	-0.47314	0	0
24	38669438	38682767	13330	-0.5453	0	0	0	-0.71604	0
24	46739941	46748329	8389	0	0	0.69533	0	0	0
25	3928788	3968959	40172	0	0	-0.55943	0	0	0
25	16274024	16285278	11255	0	0	-0.54905	0	0	0
25	17564922	17570191	5270	0.34032	0.43941	0.50476	0	0	0
25	17570191	17573091	2901	0.34032	0.43941	0.50476	0	0.38228	0
25	17573091	17636047	62957	0.34032	0.43941	0.50476	0.55273	0.38228	0
25	17967436	17985211	17776	-0.4252	0.26303	-1.02761	0.39668	-0.88384	0
25	17985211	18006347	21137	-0.4252	0.26303	-1.02761	0.39668	0	0
25	18006347	18036290	29944	-0.4252	0.26303	-1.02761	0.39668	-0.52606	0
25	19146697	19163997	17301	0	0	-0.62449	0	0	0
25	26859487	26867437	7951	0	0	0	0	-0.55481	0
25	31485937	31493921	7985	0	0	0	0	0.50026	0
25	35474511	35481018	6508	0	-0.47182	-1.08842	-0.28668	0	0
25	35481018	35495154	14137	-0.56137	-0.47182	-1.08842	-0.28668	0	0
25	35495154	35496654	1501	-0.56137	-0.47182	-1.08842	0	0	0
25	35496654	35500280	3627	-0.56137	-0.47182	-1.08842	-1.54744	0	0
25	35500280	35501580	1301	-0.56137	-0.47182	0	-1.54744	0	0
25	35501580	35520936	19357	-0.56137	-0.47182	-2.57356	-1.54744	0	0
26	245407	246993	1587	0.70397	0	0	-0.43981	0	0
26	246993	249093	2101	0.70397	0	0	0	0	0
26	249093	262839	13747	0.70397	0	0.60108	1.45116	0	0
26	262839	266239	3401	0	0	0.60108	0	0	0
26	341911	357813	15903	0	0	-0.2925	-0.55271	0	0
26	2830688	2865469	34782	0	0	-0.64997	0	0	0
26	13590953	13601003	10051	-0.50132	0	0	0	0	0
26	14691353	14702428	11076	0	0.79111	0	0.63981	0.57799	0
26	14702428	14707385	4958	0	0.79111	0	0.63981	0	0
26	14707385	14712038	4654	0	0	0	0.63981	0	0
26	21953438	21966441	13004	0	0	0	0	0.52464	0
26	27518227	27524583	6357	0	0	0.85356	0	0	0
26	32471798	32582557	110760	0	0	-0.6561	0	0	0
26	37891436	37897862	6427	0	0	0	-0.54891	0	0
26	39988862	40001868	13007	0	0	-0.93893	0	-0.46317	0
27	7247884	7254034	6151	0	0	0	-0.78885	0	0
27	9431159	9441809	10651	0	0	-0.59482	0	0	0
27	31512510	31519260	6751	0	-0.52087	0	0	0	0
27	33127354	33141758	14405	0	0	0	0	1.07827	0
27	33268845	33288097	19253	0.74101	0	0	0	0.49496	0
27	33566464	33588420	21957	0	0.28685	0.56314	0.25823	0.5402	0
27	33600171	33614582	14412	0	-0.98184	0	0.25823	0	0
27	33614582	33616032	1451	0	-0.98184	0	0	0	0
27	33616032	33626232	10201	0	-0.98184	0	-1.27929	0	0
27	33626232	33628032	1801	0	-0.98184	0	0	0	0
27	33628032	33635183	7152	0	-0.98184	0	-0.30339	0	0
27	33645283	33664733	19451	-0.64069	0	0	-0.30339	0	0
27	33664733	33672448	7716	-0.64069	0	0	0	0	0
27	33672448	33675748	3301	-0.64069	0	0	0.45775	0	0
27	33675748	33688908	13161	-0.64069	0.68815	1.01327	0.45775	0.80799	0
27	33688908	33693108	4201	0	0	1.01327	0.45775	0	0
27	33892892	33907448	14557	0	0.32196	0.57475	0	0	0
28	151	281857	281707	0	0	0	-0.82387	0	0
28	284964	288414	3451	0	0	0	-1.33279	0	0
28	288414	313311	24898	0	-0.50261	0	-1.33279	0	0
28	313311	315061	1751	0	0	0	-1.33279	0	0
28	315061	394873	79813	0	-0.29934	0	-1.33279	0	0
28	2014823	2016187	1365	0.30756	0	0	0.55068	0	0
28	2016187	2030834	14648	0.30756	0	0.46234	0.55068	0	0
28	2030834	2032684	1851	0.30756	0	0	0.55068	0	0
28	11513139	11514592	1454	0	0	-0.78923	0	0	0
28	11514592	11519549	4958	0	-0.57855	-0.78923	0	0	0
28	11519549	11521299	1751	0	-0.57855	0	0	0	0
28	30075005	30081955	6951	0	0	-1.02689	0	0	0
28	32684187	32692513	8327	0	0	0.58092	0	0	0
28	33571559	33607768	36210	0.38599	0	0	0.44821	-1.00068	0
29	7199694	7209456	9763	0	0	0	-0.5974	0	0
29	9907412	9913825	6414	0	0	0	0	-0.61342	0
29	13106275	13115055	8781	0	0	-0.65838	-0.48182	0	0
29	19194251	19201104	6854	0	0	0	0	-0.61273	0
29	24594453	24600709	6257	-0.79692	0	0	0	0	0

## Sheet: Table S3
Table S3: Gene contents of CNVs
Chr	CNVR_ID	Start(bp)	End(bp)	Gene Symbol	Gene Type	NCBI_Gene_ID	Description	Homologous Human Gene Symbol	Include in DGV	Variation_ID
1	1	27251	59044	LOC100067086	protein coding	N/A	zinc finger protein 717-like	ZNF717	Y	Variation_104683 Variation_115761 Variation_115764 Variation_115765 Variation_2462 Variation_31109 Variation_32497 Variation_98354 Variation_91368 Variation_79801 Variation_7418Variation_68410 Variation_68409 Variation_63501 Variation_62069 Variation_5367 Variation_46442 Variation_46441 Variation_3434
1	2	13887368	13902168
1	3	33918586	33937152	LOC100061400	protein coding	N/A	cytochrome P450 2C21-like	CYP2C18	N
1	4	80228142	80243552	LOC100061806	protein coding	N/A	olfactory receptor 6S1-like	OR6S1	Y	Variation_71865
1	5	88984436	88992846	LOC100630633	protein coding	N/A	double homeobox protein 4-like protein 4-like	DUX4	Y	Variation_31790 Variation_30527 Variation_32686 Variation_37652 Variation_65825 Variation_68911 Variation_71200 Variation_71205 Variation_75474 Variation_75476 Variation_75477 Variation_80735 Variation_80737 Variation_80738 Variation_85570 Variation_85573 Variation_85574 Variation_92759 Variation_92761 Variation_92763
1	6	109428553	109544209
1	7	110050103	110148214
1	8	114080853	114195676	LOC100063100	protein coding	N/A	cytoplasmic FMR1-interacting protein 1-like	CYFIP1	Y	Variation_102046 Variation_1281 Variation_29969 Variation_3070 Variation_33590 Variation_34504 Variation_34529 Variation_34608 Variation_3951 Variation_4878 Variation_49471 Variation_49472 Variation_49473 Variation_49474 Variation_53882 Variation_8784 Variation_8785 Variation_8787 Variation_9251 Variation_9256 Variation_37594 Variation_38872
1	8	114080853	114195676	TUBGCP5	protein coding	N/A	tubulin, gamma complex associated protein 5	TUBGCP5	Y	Variation_102046 Variation_29969 Variation_3070 Variation_31982 Variation_34504 Variation_34529 Variation_34576 Variation_34608 Variation_34665 Variation_35294 Variation_37594 Variation_38872 Variation_3951 Variation_49471 Variation_49472 Variation_49473 Variation_49474 Variation_53882 Variation_72168 Variation_8781 Variation_8784 Variation_8785 Variation_8787 Variation_9251 Variation_9256
1	9	114243905	114275881	TUBGCP5	protein coding	N/A	tubulin, gamma complex associated protein 5	TUBGCP5	Y	Variation_102046 Variation_29969 Variation_3070 Variation_31982 Variation_34504 Variation_34529 Variation_34576 Variation_34608 Variation_34665 Variation_35294 Variation_37594 Variation_38872 Variation_3951 Variation_49471 Variation_49472 Variation_49473 Variation_49474 Variation_53882 Variation_72168 Variation_8781 Variation_8784 Variation_8785 Variation_8787 Variation_9251 Variation_9256
1	10	155345811	155737278	LOC100072083	protein coding	N/A	olfactory receptor 4K3-like	OR4K3	N
1	10	155345811	155737278	LOC100058220	pseudo	N/A	olfactory receptor 4K15-like	OR4K15	Y	Variation_2175 Variation_3036 Variation_34547 Variation_34575 Variation_34656 Variation_34660 Variation_34664 Variation_3929 Variation_4827 Variation_8762 Variation_8763 Variation_8765 Variation_9235
1	10	155345811	155737278	LOC100146794	pseudo	N/A	olfactory receptor 4K15-like	OR4K15	Y	Variation_2175 Variation_3036 Variation_34547 Variation_34575 Variation_34656 Variation_34660 Variation_34664 Variation_3929 Variation_4827 Variation_8762 Variation_8763 Variation_8765 Variation_9235
1	10	155345811	155737278	LOC100072089	protein coding	N/A	olfactory receptor 4K14-like	OR4K14	Y	Variation_2175 Variation_3036 Variation_34547 Variation_34656 Variation_34660 Variation_3929 Variation_4827 Variation_76560 Variation_87119 Variation_87120 Variation_8762 Variation_8763 Variation_8765 Variation_9235
1	10	155345811	155737278	LOC100072092	protein coding	N/A	olfactory receptor 4K13-like	OR4K13	Y	Variation_2175 Variation_3036 Variation_34547 Variation_34656 Variation_34660 Variation_3929 Variation_4827 Variation_8763 Variation_8765 Variation_9235
1	10	155345811	155737278	LOC100072099	protein coding	N/A	olfactory receptor 4N5-like	OR4N5	Y	Variation_34656 Variation_8763 Variation_8765
1	10	155345811	155737278	LOC100072107	protein coding	N/A	olfactory receptor 4L1-like	OR4L1	Y	Variation_104042 Variation_113656 Variation_3036 Variation_30649 Variation_34656 Variation_34660 Variation_37686 Variation_3929 Variation_49305 Variation_49306 Variation_66585 Variation_76566 Variation_8763 Variation_8765 Variation_9724 Variation_9725
1	10	155345811	155737278	LOC100072110	protein coding	N/A	olfactory receptor 4L1-like	OR4L1	Y	Variation_104042 Variation_113656 Variation_3036 Variation_30649 Variation_34656 Variation_34660 Variation_37686 Variation_3929 Variation_49305 Variation_49306 Variation_66585 Variation_76566 Variation_8763 Variation_8765 Variation_9724 Variation_9725
1	10	155345811	155737278	LOC100058263	pseudo	N/A	olfactory receptor 4K17-like	OR4K17	Y	Variation_34656 Variation_35235 Variation_8763 Variation_8765
1	10	155345811	155737278	LOC100058312	pseudo	N/A	olfactory receptor 4K3-like	OR4K3	N
1	10	155345811	155737278	LOC100072112	protein coding	N/A	olfactory receptor 4F21-like	OR4F21	Y	Variation_105084 Variation_32973 Variation_3716 Variation_4575 Variation_70151 Variation_70154 Variation_95092
1	10	155345811	155737278	LOC100072117	protein coding	N/A	olfactory receptor 4F6-like	OR4F6	Y	Variation_0193 Variation_2202 Variation_34506 Variation_3985 Variation_8808 Variation_8809
1	10	155345811	155737278	LOC100072120	protein coding	N/A	putative olfactory receptor GPCRLTM7-like	OR4F13P	N
1	10	155345811	155737278	LOC100072126	pseudo	N/A	olfactory receptor 4L1-like	OR4L1	Y	Variation_104042 Variation_113656 Variation_3036 Variation_30649 Variation_34656 Variation_34660 Variation_37686 Variation_3929 Variation_49305 Variation_49306 Variation_66585 Variation_76566 Variation_8763 Variation_8765 Variation_9724 Variation_9725
1	10	155345811	155737278	LOC100072129	pseudo	N/A	olfactory receptor 4F6-like	OR4F6	Y	Variation_0193 Variation_2202 Variation_34506 Variation_3985 Variation_8808 Variation_8809
1	10	155345811	155737278	LOC100072136	protein coding	N/A	olfactory receptor 4K3-like	OR4K3	N
1	10	155345811	155737278	LOC100072141	protein coding	N/A	olfactory receptor 4F15-like	OR4F15	Y	Variation_2202 Variation_34506 Variation_3985 Variation_8808 Variation_8809
1	10	155345811	155737278	LOC100072146	protein coding	N/A	olfactory receptor 4F21-like	OR4F21	Y	Variation_105084 Variation_32973 Variation_3716 Variation_4575 Variation_70151 Variation_70154 Variation_95092
1	10	155345811	155737278	LOC100072149	protein coding	N/A	olfactory receptor 4F15-like	OR4F15	Y	Variation_2202 Variation_34506 Variation_3985 Variation_8808 Variation_8809
1	10	155345811	155737278	LOC100072158	pseudo	N/A	olfactory receptor 4F21-like	OR4F21	Y	Variation_105084 Variation_32973 Variation_3716 Variation_4575 Variation_70151 Variation_70154 Variation_95092
1	10	155345811	155737278	LOC100072163	protein coding	N/A	olfactory receptor 4F3/4F16/4F29-like	OR4F29	Y	Variation_104923 Variation_2294 Variation_31594 Variation_3274 Variation_32766 Variation_37559 Variation_37560 Variation_37590 Variation_37598 Variation_37599 Variation_4189 Variation_4190 Variation_4191 Variation_64404 Variation_68762 Variation_68764 Variation_69275 Variation_69279 Variation_69571 Variation_69577 Variation_74278 Variation_81175 Variation_81176
1	11	156361343	156389035	LOC100072351	pseudo	N/A	olfactory receptor 4F15-like	OR4F15	Y	Variation_2202 Variation_34506 Variation_3985 Variation_8808 Variation_8809
1	11	156361343	156389035	LOC100072354	protein coding	N/A	olfactory receptor 4F6-like	OR4F6	Y	Variation_0193 Variation_2202 Variation_34506 Variation_3985 Variation_8808 Variation_8809
1	12	156391039	156399439	LOC100072365	pseudo	N/A	olfactory receptor 4F15-like	OR4F15	Y	Variation_2202 Variation_34506 Variation_3985 Variation_8808 Variation_8809
1	13	158382389	158397297	LOC100068177	protein coding	N/A	olfactory receptor 10G2-like	OR10G2	Y	Variation_5318
1	13	158382389	158397297	LOC100072741	protein coding	N/A	olfactory receptor 10G2-like	OR10G2	Y	Variation_5318
1	14	158948941	159207488	LOC100052633	other	N/A	t-cell receptor alpha chain V region 2B4-like	TRAV20	N
1	14	158948941	159207488	LOC100072905	other	N/A	t-cell receptor alpha chain V region CTL-L17-like	TRAV23DV6	N
1	14	158948941	159207488	LOC100072915	other	N/A	t-cell receptor alpha chain V region CTL-L17-like	TRAV23DV6	N
1	14	158948941	159207488	LOC100072919	other	N/A	t-cell receptor alpha chain V region HPB-MLT-like	TRDV1	N
1	14	158948941	159207488	LOC100072926	protein coding	N/A	hypothetical protein LOC100072926	TRAV26-2	N
1	14	158948941	159207488	LOC100072929	pseudo	N/A	cyclin-G1-like	CCNG1	Y	Variation_93332
1	14	158948941	159207488	LOC100630066	protein coding	N/A	hypothetical protein LOC100630066	TRAV28	N
1	14	158948941	159207488	LOC100630083	protein coding	N/A	hypothetical protein LOC100630083	TRAV28	N
1	14	158948941	159207488	LOC100630099	protein coding	N/A	hypothetical protein LOC100630099	TRAV26-2	N
1	14	158948941	159207488	LOC100072943	other	N/A	t-cell receptor alpha chain V region HPB-MLT-like	TRAV14DV4	N
1	14	158948941	159207488	LOC100072873	other	N/A	t-cell receptor alpha chain V region RL-5-like	TRAV9-2	N
1	14	158948941	159207488	LOC100072887	protein coding	N/A	hypothetical protein LOC100072887	TRAV17	N
1	14	158948941	159207488	LOC100072891	other	N/A	t-cell receptor alpha chain V region 2B4-like	TRAV20	N
1	14	158948941	159207488	LOC100072959	other	N/A	t-cell receptor alpha chain V region CTL-L17-like	TRAV23DV6	N
1	14	158948941	159207488	LOC100072969	other	N/A	t-cell receptor alpha chain V region CTL-L17-like	TRAV23DV6	N
1	15	159411303	159530805	LOC100067444	other	N/A	ig kappa chain V-V region MOPC 21-like	TRAV26-1	N
1	15	159411303	159530805	LOC100630873	pseudo	N/A	hypothetical LOC100630873	TRAV8-4	N
1	15	159411303	159530805	LOC100059824	other	N/A	t-cell receptor alpha chain V region CTL-L17-like	TRAV17	N
1	15	159411303	159530805	LOC100059764	other	N/A	t-cell receptor alpha chain V region CTL-L17-like	TRAV17	N
1	15	159411303	159530805	LOC100059732	other	N/A	t-cell receptor alpha chain V region HPB-MLT-like	TRDV1	N
1	16	160213835	160222235	LOC100057629	protein coding	N/A	hypothetical protein LOC100057629	TRAV22	N
1	17	160315350	160325283
1	18	162558385	162593311	LOC100146748	pseudo	N/A	granzyme B-like	GZMB	N
1	19	162611840	162751945	LOC100067250	pseudo	N/A	granzyme H-like	GZMH	N
1	19	162611840	162751945	LOC100053670	pseudo	N/A	duodenase-1-like	GZMH	N
1	19	162611840	162751945	LOC100050554	protein coding	N/A	granzyme H-like	GZMH	N
1	19	162611840	162751945	LOC100033969	protein coding	N/A	mast cell protease-1-like	GZMB	N
1	20	165472047	165479949
1	21	171813476	171820211	LOC100050727	protein coding	N/A	protein FAM177A1-like	FAM177A1	Y	Variation_0176 Variation_101923
1	22	182684290	182692591
2	23	224690	299482
2	24	11616658	11710183	LOC100064176	protein coding	N/A	cytochrome P450 4B1-like	CYP4B1	N
2	24	11616658	11710183	LOC100630164	pseudo	N/A	cytochrome P450 4X1-like	CYP4X1	N
2	24	11616658	11710183	LOC100630182	pseudo	N/A	cytochrome P450 4A11-like	CYP4A11	N
2	25	34721024	34729926	LOC100071928	protein coding	N/A	aflatoxin B1 aldehyde reductase member 4-like	AKR7A2	N
2	25	34721024	34729926	LOC100071936	protein coding	N/A	mRNA turnover protein 4 homolog	MRTO4	N
2	26	47294737	47331743	TNFRSF14	protein coding	N/A	tumor necrosis factor receptor superfamily, member 14	TNFRSF14	Y	Variation_103304 Variation_112153 Variation_112264 Variation_29446 Variation_29817 Variation_29820
2	26	47294737	47331743	LOC100061283	pseudo	N/A	tumor necrosis factor receptor superfamily member 14-like	TNFRSF14	Y	Variation_103304 Variation_112153 Variation_112264 Variation_29446 Variation_29817 Variation_29820
2	27	49534415	49541365
2	28	52435630	52443881
2	29	55171568	55178101	LOC100054410	protein coding	N/A	dihydropyrimidinase-related protein 2-like	DPYSL2	Y	Variation_109870 Variation_112145 Variation_34193
2	30	60038480	60046600	LOC100629357	protein coding	N/A	beta-defensin 30-like	DEFB135	Y	Variation_3720 Variation_37303 Variation_37304 Variation_37305 Variation_37306 Variation_37307 Variation_37311 Variation_37312 Variation_37313 Variation_37314 Variation_37315 Variation_37316 Variation_37317 Variation_37318 Variation_37319 Variation_37320 Variation_37321 Variation_43720 Variation_52352
2	31	73604642	73805825	LOC100630341	pseudo	N/A	melanoma-associated antigen 11-like	MAGEB17	N
2	32	78933672	78940010
2	33	103459481	103472492
2	34	111782961	111789661	NDST4	protein coding	N/A	N-deacetylase/N-sulfotransferase (heparan glucosaminyl) 4	NDST4	Y	Variation_12532 Variation_98857 Variation_46487 Variation_104798 Variation_110970 Variation_23042 Variation_63935 Variation_109953 Variation_110971 Variation_80442 Variation_80443 Variation_92330 Variation_92331 Variation_92332 Variation_92333 Variation_92334 Variation_41364 Variation_46488
3	35	1670739	1681156
3	36	7952292	8050379	LOC100050840	pseudo	N/A	liver carboxylesterase-like	LOC100653057	N
3	36	7952292	8050379	LOC100050915	protein coding	N/A	liver carboxylesterase-like	CES1	Y	Variation_0487 Variation_0488 Variation_103337 Variation_110103 Variation_110104 Variation_114189 Variation_114190 Variation_30784 Variation_37182 Variation_37794 Variation_4007 Variation_58763 Variation_59912 Variation_67001 Variation_7118
3	37	9017522	9034372	LOC100630622	protein coding	N/A	metallothionein-2B-like	MT1L	N
3	37	9017522	9034372	LOC100630645	protein coding	N/A	metallothionein-2-like	MT2A	N
3	38	22292441	22312521	LOC100068136	protein coding	N/A	carbohydrate sulfotransferase 4-like	CHST4	N
3	39	25609838	25635033
3	40	32065061	32071824
3	41	42623620	42631585
3	42	53788618	53799856
3	43	71048903	71056951
3	44	80333001	80349450	FRYL	protein coding	N/A	FRY-like	FRYL	Y	Variation_4393 Variation_98708 Variation_108143 Variation_27662 Variation_27663 Variation_110876 Variation_63818 Variation_11236
3	45	91506063	91518914
3	46	100526199	100536100
3	47	109391703	109400034
3	48	115869374	115957005	SH3TC1	protein coding	N/A	SH3 domain and tetratricopeptide repeats 1	SH3TC1	Y	Variation_30199 Variation_30200 Variation_4375
3	48	115869374	115957005	LOC100070406	protein coding	N/A	probable serine protease HTRA3-like	HTRA3	Y	Variation_27726 Variation_4375 Variation_46701 Variation_68664 Variation_98622
4	49	6195407	6206484	CDHR3	protein coding	N/A	cadherin-related family member 3	CDHR3	Y	Variation_59373
4	50	8953158	9032465	LOC100629177	protein coding	N/A	hypothetical protein LOC100629177	LOC100289495	N
4	51	9237609	9294105	LOC100061824	other	N/A	t-cell receptor gamma chain C region 1-like	TRGJP1	N
4	52	9296925	9352735
4	53	9357482	9571889	LOC100062122	other	N/A	t-cell receptor gamma chain C region 1-like	TIGD1	Y	Variation_115609
4	53	9357482	9571889	LOC100062335	other	N/A	t-cell receptor gamma chain C region 1-like	ZNF850	Y	Variation_10553 Variation_9306
4	54	9587902	9682345	LOC100062335	other	N/A	t-cell receptor gamma chain C region 1-like	ZNF850	Y	Variation_10553 Variation_9306
4	54	9587902	9682345	LOC100062436	other	N/A	t-cell receptor gamma chain C region 1-like	TARP	Y	Variation_105711 Variation_111849 Variation_111850 Variation_23285 Variation_2691 Variation_31340 Variation_34443 Variation_3676 Variation_44309 Variation_4530 Variation_59409 Variation_62641 Variation_64800 Variation_7627 Variation_9054 Variation_99927
4	55	18700144	18708444
4	56	19298553	19307054
4	57	25574420	25597020
4	58	33179024	33189290	ZNF804B	protein coding	N/A	zinc finger protein 804B	ZNF804B	Y	Variation_100020 Variation_10201 Variation_2703 Variation_28706 Variation_52305 Variation_52307 Variation_59842 Variation_64881 Variation_64882 Variation_69994 Variation_7653 Variation_8572 Variation_8573
4	59	35225197	35232997
4	60	56405604	56411912
4	61	56583960	56590517
4	62	72021618	72028117
4	63	75852459	75858778
4	64	80161509	80167637
4	65	92383416	92389682
4	66	95276778	95298829	LOC100630690	pseudo	N/A	t-cell receptor beta chain T17T-22-like	TRBV5-3	N
4	66	95276778	95298829	LOC100630710	pseudo	N/A	t-cell receptor beta chain T17T-22-like	TRBV13	N
4	67	95723148	95732635
4	68	96110241	96117994	LOC100050381	protein coding	N/A	olfactory receptor 9A4-like	OR9A4	Y	Variation_36625
4	69	96671482	96694559	LOC100056850	protein coding	N/A	olfactory receptor 2F1-like	OR2F1	Y	Variation_0110 Variation_32962 Variation_3708 Variation_5247 Variation_53583 Variation_8581
4	70	101975714	101985154
4	71	105953489	105960089
5	72	23555604	23574470
5	73	36518034	36524685	ATF6	protein coding	N/A	activating transcription factor 6	ATF6	Y	Variation_6791
5	74	37799201	37967150	LOC100057667	pseudo	N/A	putative olfactory receptor 10J6-like	OR10J6P	N
5	74	37799201	37967150	LOC100053475	protein coding	N/A	serum amyloid P-component-like	APCS	N
5	74	37799201	37967150	LOC100057628	pseudo	N/A	serum amyloid P-component-like	APCS	N
5	74	37799201	37967150	LOC100057586	protein coding	N/A	olfactory receptor 10J5-like	OR10J5	N
5	75	37968800	37981661
5	76	38674017	38683767	LOC100056662	pseudo	N/A	olfactory receptor 6K3-like	OR6K3	N
5	77	39288574	39309641	LOC100055394	protein coding	N/A	t-cell surface glycoprotein CD1a-like	CD1D	Y	Variation_84603
5	78	41269802	41283081
5	79	44545811	44568084
5	80	47762368	47804513	TRNAN-GUU	tRNA	N/A	transfer RNA asparagine (anticodon GUU)	TRNAN-GUU	N
5	80	47762368	47804513	TRNAH-GUG	tRNA	N/A	transfer RNA histidine(anticodon GUG)	TRNAH-GUG	N
5	80	47762368	47804513	LOC100146677	protein coding	N/A	DNA-directed RNA polymerase III subunit RPC7-like	POLR3GL	Y	Variation_2324 Variation_3310 Variation_5199 Variation_53561
5	81	74974226	74993578	GBP5	protein coding	N/A	guanylate binding protein 5	GBP5	N
5	82	75104374	75161472	GBP4	protein coding	N/A	guanylate binding protein 4	GBP4	N
5	83	99122450	99138799
6	84	3209926	3217631
6	85	21239009	21245424
6	86	21740849	21752399
6	87	25268305	25284669
6	88	27916570	27926292	LOC100055425	protein coding	N/A	cat eye syndrome critical region protein 5-like	CECR5	Y	Variation_110455 Variation_115046 Variation_27013 Variation_73694
6	89	35052213	35093878
6	90	37937216	37952129
6	91	39067969	39084126	LOC100146409	pseudo	N/A	taste receptor type 2 member 30-like	TAS2R30	Y	Variation_31858 Variation_3875
6	91	39067969	39084126	LOC100629130	pseudo	N/A	taste receptor type 2 member 43-like	TAS2R43	Y	Variation_103964 Variation_103965 Variation_113255 Variation_22928 Variation_31858 Variation_3875 Variation_66140 Variation_75946 Variation_75948 Variation_86213
6	92	57171335	57182699	SYT10	protein coding	N/A	synaptotagmin X	SYT10	Y	Variation_2978 Variation_3885 Variation_58565 Variation_8723 Variation_9691
6	93	59770915	59777505
6	94	66386907	66413164	LOC100058292	protein coding	N/A	olfactory receptor 8S1-like	OR8S1	N
6	94	66386907	66413164	LOC100058332	pseudo	N/A	olfactory receptor 8S1-like	OR8S1	N
6	95	72450845	72457651	LOC100146480	pseudo	N/A	olfactory receptor 6C3-like	OR6C3	Y	Variation_113350 Variation_1912
6	96	73011119	73023655	LOC100050942	pseudo	N/A	olfactory receptor 6C2-like	OR6C2	Y	Variation_4780
7	97	34601418	34609377
7	98	34619225	34685655	LOC100630636	pseudo	N/A	immunoglobulin lambda-like polypeptide 5-like	IGLL5	Y	Variation_0546 Variation_0818 Variation_104514 Variation_107605 Variation_107826 Variation_115079 Variation_115080 Variation_115083 Variation_115085 Variation_115106 Variation_115107 Variation_115129 Variation_2019 Variation_2268 Variation_23326 Variation_90949
7	99	38535298	38543603	TRNAN-GUU	tRNA	N/A	transfer RNA asparagine (anticodon GUU)	TRNAN-GUU	N
7	100	41223070	41233074
7	101	44203074	44235063	LOC100064454	protein coding	N/A	EGF-like module-containing mucin-like hormone receptor-like 2-like	EMR2	Y	Variation_107039
7	102	50347179	50355368
7	103	52024137	52116182	LOC100063150	pseudo	N/A	olfactory receptor 7G1-like	OR7G1	N
7	103	52024137	52116182	LOC100063183	pseudo	N/A	olfactory receptor 7G1-like	OR7G1	N
7	103	52024137	52116182	LOC100055685	protein coding	N/A	olfactory receptor 7G1-like	OR7G1	N
7	104	52491389	52530795
7	105	52627128	52663188	LOC100064296	protein coding	N/A	probable palmitoyltransferase ZDHHC19-like	ZDHHC19	Y	Variation_0568 Variation_3472 Variation_37243 Variation_7400
7	106	52665391	52736779	LOC100064357	protein coding	N/A	olfactory receptor 7D4-like	OR7D4	N
7	106	52665391	52736779	LOC100064420	pseudo	N/A	actin-like protein 9-like	ACTL9	Y	Variation_5079
7	106	52665391	52736779	LOC100055731	protein coding	N/A	olfactory receptor 2Z1-like	OR2Z1	Y	Variation_0808 Variation_114724 Variation_2239 Variation_35691 Variation_5079 Variation_5080
7	107	65684237	65690637
7	108	68633043	68646251
7	109	73343110	73706498	LOC100629205	protein coding	N/A	olfactory receptor 52A1-like	OR52A1	N
7	109	73343110	73706498	LOC100068248	protein coding	N/A	olfactory receptor 52K1-like	OR52K1	Y	Variation_112920 Variation_2899 Variation_38231 Variation_3834 Variation_9172
7	109	73343110	73706498	LOC100068268	protein coding	N/A	olfactory receptor 52M1-like	OR52M1	Y	Variation_9173
7	109	73343110	73706498	LOC100068286	protein coding	N/A	olfactory receptor 52M1-like	OR52M1	Y	Variation_9173
7	109	73343110	73706498	LOC100068309	protein coding	N/A	olfactory receptor 52A1-like	OR52A1	N
7	109	73343110	73706498	LOC100629270	pseudo	N/A	olfactory receptor 52A5-like	OR52A5	N
7	109	73343110	73706498	LOC100068327	pseudo	N/A	olfactory receptor 51I2-like	OR51I2	Y	Variation_2901 Variation_9174
7	109	73343110	73706498	LOC100068355	protein coding	N/A	putative olfactory receptor 52P1-like	OR52P1	N
7	109	73343110	73706498	LOC100068372	pseudo	N/A	olfactory receptor 52D1-like	OR52D1	Y	Variation_34458
7	109	73343110	73706498	LOC100147662	pseudo	N/A	olfactory receptor 51G1-like	OR51G1	Y	Variation_3835
7	109	73343110	73706498	LOC100068387	protein coding	N/A	olfactory receptor 51G2-like	OR51G2	Y	Variation_3835
7	109	73343110	73706498	LOC100068404	pseudo	N/A	olfactory receptor 51G2-like	OR51G2	Y	Variation_3835
7	109	73343110	73706498	LOC100068425	protein coding	N/A	olfactory receptor 51G2-like	OR51G2	Y	Variation_3835
7	109	73343110	73706498	LOC100068436	protein coding	N/A	olfactory receptor 52B2-like	OR51B2	Y	Variation_58522
7	109	73343110	73706498	LOC100146185	protein coding	N/A	olfactory receptor 51V1-like	OR51V1	N
7	109	73343110	73706498	LOC100629467	pseudo	N/A	iron-sulfur cluster assembly 1 homolog, mitochondrial-like	ZNF738	Y	Variation_9303
7	109	73343110	73706498	LOC100068501	protein coding	N/A	olfactory receptor 52A5-like	OR52A5	N
7	109	73343110	73706498	LOC100053964	pseudo	N/A	olfactory receptor 51V1-like	OR51V1	N
7	109	73343110	73706498	LOC100068519	protein coding	N/A	olfactory receptor 51G2-like	OR51G2	Y	Variation_3835
7	109	73343110	73706498	LOC100068560	protein coding	N/A	olfactory receptor 51G2-like	OR51G2	Y	Variation_3835
7	109	73343110	73706498	LOC100068578	protein coding	N/A	olfactory receptor 51I1-like	OR51I1	Y	Variation_2901 Variation_9174
7	109	73343110	73706498	LOC100068594	pseudo	N/A	olfactory receptor 51I2-like	OR51I2	Y	Variation_2901 Variation_9174
7	109	73343110	73706498	LOC100054010	protein coding	N/A	olfactory receptor 51I1-like	OR51I1	Y	Variation_2901 Variation_9174
7	109	73343110	73706498	LOC100068611	protein coding	N/A	olfactory receptor 51E1-like	OR51E1	N
7	109	73343110	73706498	LOC100068626	protein coding	N/A	olfactory receptor 52Z1-like	OR52Z1	N
7	109	73343110	73706498	LOC100629618	pseudo	N/A	olfactory receptor 51V1-like	OR51V1	N
7	109	73343110	73706498	LOC100629638	pseudo	N/A	olfactory receptor 51V1-like	OR51V1	N
7	109	73343110	73706498	LOC100629661	protein coding	N/A	putative olfactory receptor 52P1-like	OR52P1	N
7	110	73819844	73847238	LOC100068784	protein coding	N/A	olfactory receptor 52A5-like	OR52A5	N
7	110	73819844	73847238	LOC100068803	protein coding	N/A	olfactory receptor 52A5-like	OR52A5	N
7	111	73925048	73935085	LOC100068878	protein coding	N/A	olfactory receptor 51V1-like	OR51V1	N
7	112	74544369	74560454	LOC100054490	protein coding	N/A	tripartite motif-containing protein 5-like	TRIM5	Y	Variation_34458 Variation_71262
7	113	74866891	74920473	LOC100146283	pseudo	N/A	serine/arginine-rich splicing factor 3-like	SRSF3	N
7	113	74866891	74920473	LOC100054618	protein coding	N/A	putative olfactory receptor 56B2-like	OR56B2P	N
7	113	74866891	74920473	LOC100054710	pseudo	N/A	putative olfactory receptor 56B2-like	OR56B2P	N
7	113	74866891	74920473	LOC100054666	protein coding	N/A	UPF0197 transmembrane protein C11orf10 homolog	C11orf10	N
7	114	76135951	76170377	LOC100070293	protein coding	N/A	olfactory receptor 2AG2-like	OR2AG2	N
7	114	76135951	76170377	LOC100070314	protein coding	N/A	olfactory receptor 2AG1-like	OR2AG1	N
7	115	87391029	87401080
7	116	90736631	90744620
7	117	91073870	91080570
7	118	91383105	91402958
8	119	596382	701543	LOC100052724	protein coding	N/A	sodium/glucose cotransporter 1-like	LOC100287966	N
8	119	596382	701543	LOC100147354	protein coding	N/A	rhabdoid tumor deletion region protein 1-like	GNAZ	Y	Variation_11198 Variation_48008 Variation_73775
8	120	1620155	1684830
8	121	1916811	2104642	LOC100146559	pseudo	N/A	tubulin alpha-3 chain-like	TUBA3C	Y	Variation_113493 Variation_49181
8	121	1916811	2104642	LOC100629255	pseudo	N/A	cationic amino acid transporter 4-like	SLC7A4	Y	Variation_115068 Variation_30159 Variation_5170
8	121	1916811	2104642	LOC100629278	pseudo	N/A	cationic amino acid transporter 4-like	TIGD1	Y	Variation_115609
8	121	1916811	2104642	LOC100629299	pseudo	N/A	p2X purinoceptor 6-like	RGS6	Y	Variation_10705 Variation_3054 Variation_34236 Variation_38307 Variation_58685 Variation_63014 Variation_87265
8	121	1916811	2104642	LOC100629319	protein coding	N/A	cationic amino acid transporter 4-like	SLC7A4	Y	Variation_115068 Variation_30159 Variation_5170
8	121	1916811	2104642	LOC100629342	pseudo	N/A	cationic amino acid transporter 4-like	SLC7A4	Y	Variation_115068 Variation_30159 Variation_5170
8	121	1916811	2104642	LOC100065759	pseudo	N/A	tubulin alpha-3 chain-like	TUBA3C	Y	Variation_113493 Variation_49181
8	122	2113602	2142670
8	123	2144133	2154567
8	124	2159362	2167646	LOC100146352	protein coding	N/A	cationic amino acid transporter 4-like	SLC7A4	Y	Variation_115068 Variation_30159 Variation_5170
8	125	2170464	2191014	LOC100065808	pseudo	N/A	cationic amino acid transporter 4-like	SLC7A4	Y	Variation_115068 Variation_30159 Variation_5170
8	126	2231644	2485504	LOC100147157	pseudo	N/A	tubulin alpha-3 chain-like	TIGD1	Y	Variation_115609
8	126	2231644	2485504	LOC100050544	pseudo	N/A	cationic amino acid transporter 4-like	SLC7A4	Y	Variation_115068 Variation_30159 Variation_5170
8	126	2231644	2485504	LOC100146961	pseudo	N/A	p2X purinoceptor 6-like	P2RX6	Y	Variation_115068 Variation_115069 Variation_30159 Variation_5170
8	126	2231644	2485504	LOC100146659	protein coding	N/A	cationic amino acid transporter 4-like	SLC7A4	Y	Variation_115068 Variation_30159 Variation_5170
8	126	2231644	2485504	LOC100629490	pseudo	N/A	tubulin alpha-3 chain-like	TUBA3C	Y	Variation_113493 Variation_49181
8	126	2231644	2485504	LOC100055901	pseudo	N/A	cationic amino acid transporter 4-like	SLC7A4	Y	Variation_115068 Variation_30159 Variation_5170
8	126	2231644	2485504	LOC100055979	pseudo	N/A	tubulin alpha-3 chain-like	TUBA3E	Y	Variation_0269 Variation_2408 Variation_33701 Variation_3393 Variation_53632 Variation_74253 Variation_8387 Variation_9430
8	127	3801351	3903925	LOC100630286	pseudo	N/A	hypothetical LOC100630286	IGLV5-37	N
8	127	3801351	3903925	LOC100146858	pseudo	N/A	hypothetical LOC100146858	LOC96610	Y	Variation_103137 Variation_10609 Variation_10613 Variation_10615 Variation_115079 Variation_115110 Variation_2265 Variation_34540 Variation_35986 Variation_35987 Variation_5356 Variation_53738 Variation_53883 Variation_5451 Variation_59057 Variation_67845 Variation_67849 Variation_7333 Variation_90909 Variation_90910 Variation_90911 Variation_90912
8	127	3801351	3903925	LOC100630335	protein coding	N/A	immunoglobulin omega chain-like	IGLV5-37	N
8	127	3801351	3903925	LOC100630370	other	N/A	ig lambda chain V-VI region EB4-like	LOC96610	Y	Variation_103137 Variation_10609 Variation_10613 Variation_10615 Variation_115079 Variation_115110 Variation_2265 Variation_34540 Variation_35986 Variation_35987 Variation_5356 Variation_53738 Variation_53883 Variation_5451 Variation_59057 Variation_67845 Variation_67849 Variation_7333 Variation_90909 Variation_90910 Variation_90911 Variation_90912
8	127	3801351	3903925	LOC100070802	pseudo	N/A	immunoglobulin iota chain-like	IGLV5-45	N
8	127	3801351	3903925	LOC100147544	protein coding	N/A	hypothetical protein LOC100147544	LOC96610	Y	Variation_103137 Variation_10609 Variation_10613 Variation_10615 Variation_115079 Variation_115110 Variation_2265 Variation_34540 Variation_35986 Variation_35987 Variation_5356 Variation_53738 Variation_53883 Variation_5451 Variation_59057 Variation_67845 Variation_67849 Variation_7333 Variation_90909 Variation_90910 Variation_90911 Variation_90912
8	128	4314799	4367221	LOC100062472	other	N/A	ig lambda chain V-I region BL2-like	ZNF280B	Y	Variation_0334 Variation_10610 Variation_10611 Variation_10613 Variation_10616 Variation_107825 Variation_115079 Variation_115110 Variation_2019 Variation_2266 Variation_34540 Variation_35986 Variation_35987 Variation_35989 Variation_35996 Variation_5174 Variation_5175 Variation_5356 Variation_53708 Variation_53720 Variation_53728 Variation_53738 Variation_53748 Variation_53875 Variation_53883 Va…
8	129	4401272	4407872	LOC100062472	other	N/A	ig lambda chain V-I region BL2-like	ZNF280B	Y	Variation_0334 Variation_10610 Variation_10611 Variation_10613 Variation_10616 Variation_107825 Variation_115079 Variation_115110 Variation_2019 Variation_2266 Variation_34540 Variation_35986 Variation_35987 Variation_35989 Variation_35996 Variation_5174 Variation_5175 Variation_5356 Variation_53708 Variation_53720 Variation_53728 Variation_53738 Variation_53748 Variation_53875 Variation_53883 Va…
8	130	4514195	4525558	LOC100062472	other	N/A	ig lambda chain V-I region BL2-like	ZNF280B	Y	Variation_0334 Variation_10610 Variation_10611 Variation_10613 Variation_10616 Variation_107825 Variation_115079 Variation_115110 Variation_2019 Variation_2266 Variation_34540 Variation_35986 Variation_35987 Variation_35989 Variation_35996 Variation_5174 Variation_5175 Variation_5356 Variation_53708 Variation_53720 Variation_53728 Variation_53738 Variation_53748 Variation_53875 Variation_53883 Va…
8	131	4982076	4999497
8	132	12968525	13020317	LOC100067080	protein coding	N/A	cationic amino acid transporter 4-like	SLC7A4	Y	Variation_115068 Variation_30159 Variation_5170
8	132	12968525	13020317	LOC100146254	pseudo	N/A	cationic amino acid transporter 4-like	SLC7A4	Y	Variation_115068 Variation_30159 Variation_5170
8	133	20921560	20928360	LOC100630554	pseudo	N/A	homeobox protein cut-like 2-like	CUX2	Y	Variation_71579 Variation_71580
8	134	24708219	24714877
8	135	26997900	27007596	TMEM132D	protein coding	N/A	transmembrane protein 132D	TMEM132D	Y	Variation_101645 Variation_101646 Variation_101647 Variation_101648 Variation_101649 Variation_101650 Variation_104000 Variation_105385 Variation_105386 Variation_105387 Variation_106141 Variation_11653 Variation_22644 Variation_24904 Variation_24905 Variation_24906 Variation_3000 Variation_31907 Variation_31908 Variation_31909 Variation_31910 Variation_33568 Variation_33569 Variation_34356 Varia…
8	136	30195442	30202392
8	137	30204897	30213867
8	138	31262019	31271640	LOC100059405	pseudo	N/A	lethal(3)malignant brain tumor-like protein 4-like	MYO10	Y	Variation_10899 Variation_109825 Variation_27855 Variation_51614 Variation_51616 Variation_64133 Variation_64134 Variation_80840 Variation_92903
8	139	31452542	31465958
8	140	54005786	54018743
8	141	66130520	66143620
8	142	84297220	84321806
9	143	441774	450247
9	144	3464291	3504709	LOC100056228	pseudo	N/A	solute carrier family 7 member 13-like	SLC7A13	N
9	145	27077000	27086701
9	146	38479425	38487775
9	147	70969124	71035950	LOC100068406	protein coding	N/A	gasdermin-C-like	GSDMC	Y	Variation_0645 Variation_36749 Variation_36750 Variation_36752 Variation_36753
9	148	81704224	81712575	LOC100066253	protein coding	N/A	lymphocyte antigen 6H-like	LY6H	Y	Variation_112272
10	149	12309189	12320622	LOC100630429	pseudo	N/A	carcinoembryonic antigen-related cell adhesion molecule 1-like	SMARCE1	Y	Variation_4035
10	150	12379084	12440276
10	151	14838112	14852468	ZNF404	protein coding	N/A	zinc finger protein 404	ZNF404	N
10	152	15480721	15489371	LOC100146715	pseudo	N/A	mitochondrial import receptor subunit TOM40 homolog	TOMM40	N
10	152	15480721	15489371	LOC100070639	pseudo	N/A	mitochondrial import receptor subunit TOM40 homolog	TOMM40	N
10	153	20968524	20979674	LOC100066389	protein coding	N/A	sialic acid-binding Ig-like lectin 14-like	SIGLEC14	Y	Variation_0518 Variation_102863 Variation_104178 Variation_104179 Variation_114833 Variation_114834 Variation_114835 Variation_114836 Variation_3194 Variation_32263 Variation_35670 Variation_35671 Variation_37516 Variation_38844 Variation_4085 Variation_67591 Variation_7215 Variation_78250 Variation_78252 Variation_78253 Variation_89296 Variation_89297 Variation_89298
10	154	21319741	21332936	LOC100065833	protein coding	N/A	sialic acid-binding Ig-like lectin 5-like	SIGLEC8	N
10	155	21934757	21970926	LOC100629908	protein coding	N/A	vomeronasal type-1 receptor 4-like	VN1R4	N
10	155	21934757	21970926	EQUCABV1R927	protein coding	N/A	vomeronasal 1 receptor equCabV1R927	VN1R18P	N
10	155	21934757	21970926	LOC100062658	protein coding	N/A	polycomb group RING finger protein 5-like	PCGF5	Y	Variation_112769
10	156	23875202	23937217	LOC100054551	pseudo	N/A	leukocyte immunoglobulin-like receptor subfamily A member 5-like	LILRP2	Y	Variation_0809 Variation_2248 Variation_26340 Variation_3200 Variation_4088 Variation_5117 Variation_5345 Variation_5447
10	156	23875202	23937217	LOC100054595	protein coding	N/A	leukocyte immunoglobulin-like receptor subfamily B member 3-like	LILRB3	Y	Variation_0520 Variation_107055 Variation_107993 Variation_114847 Variation_30921 Variation_3199 Variation_32268 Variation_35675 Variation_35676 Variation_35677 Variation_35678 Variation_35679 Variation_37528 Variation_4088 Variation_48058 Variation_50207 Variation_53265 Variation_61717 Variation_67610 Variation_73420 Variation_78267 Variation_78268 Variation_89311 Variation_89312
10	156	23875202	23937217	LOC100054637	pseudo	N/A	leukocyte immunoglobulin-like receptor subfamily A member 5-like	LILRA2	Y	Variation_102879 Variation_30082 Variation_4088 Variation_5345 Variation_53601 Variation_5447 Variation_61720
10	156	23875202	23937217	LOC100054684	protein coding	N/A	leukocyte immunoglobulin-like receptor subfamily A member 6-like	LILRA5	Y	Variation_4088 Variation_5116
10	157	24206923	24214142	LOC100050552	protein coding	N/A	leukocyte immunoglobulin-like receptor subfamily A member 5-like	LILRA5	Y	Variation_4088 Variation_5116
10	157	24206923	24214142	LOC100055141	protein coding	N/A	leukocyte immunoglobulin-like receptor subfamily A member 5-like	LILRA5	Y	Variation_4088 Variation_5116
10	158	25589978	25602985	LOC100050959	pseudo	N/A	ras-related protein Rab-40B-like	RAB40B	Y	Variation_102562 Variation_104325 Variation_25959 Variation_25960 Variation_25961 Variation_25962 Variation_25963 Variation_25964 Variation_41851 Variation_67280 Variation_73074 Variation_73077 Variation_73078 Variation_77765 Variation_88660 Variation_88661 Variation_88662 Variation_88663
10	158	25589978	25602985	LOC100630226	pseudo	N/A	olfactory receptor 13H1-like	OR13H1	N
10	159	29185044	29196180
10	160	38785432	38791783
10	161	46449441	46456151
10	162	48030523	48043830
10	163	53928569	53969562
10	164	71826866	71833666	LOC100067309	protein coding	N/A	sodium/potassium-transporting ATPase subunit beta-1-interacting protein 2-like	NKAIN2	Y	Variation_0090 Variation_103685 Variation_109963 Variation_111691 Variation_28084 Variation_29775 Variation_34170 Variation_37749 Variation_40910 Variation_40911 Variation_40912 Variation_41315 Variation_41493 Variation_41963 Variation_46986 Variation_46987 Variation_47991 Variation_51796 Variation_51797 Variation_51798 Variation_51799 Variation_51800 Variation_51801 Variation_53898 Variation_625…
10	165	75124031	75138907
11	166	21563361	21573561	LOC100146842	protein coding	N/A	keratin-associated protein 4-7-like	KRTAP4-7	Y	Variation_109490 Variation_16060
11	166	21563361	21573561	LOC100053686	protein coding	N/A	keratin-associated protein 4-7-like	KRTAP4-7	Y	Variation_109490 Variation_16060
11	167	21817121	21835211	LOC100053935	protein coding	N/A	keratin, type I cytoskeletal 10-like	KRT10	N
11	167	21817121	21835211	LOC100146924	protein coding	N/A	keratin, type I cytoskeletal 10-like	KRT10	N
11	168	32417758	32428022	LOC100070881	pseudo	N/A	olfactory receptor 4D1-like	OR4D1	N
11	169	32881453	32892534
11	170	41726390	41742470	LOC100071980	pseudo	N/A	galectin-9B-like	LGALS9	Y	Variation_30819 Variation_4029 Variation_72851 Variation_72852
11	171	41831456	41849869	LOC100146437	pseudo	N/A	nitric oxide synthase, inducible-like	NOS2	Y	Variation_30820 Variation_4029 Variation_72853
11	171	41831456	41849869	LOC100071991	pseudo	N/A	galectin-9B-like	LGALS9B	Y	Variation_104284 Variation_30809 Variation_32157 Variation_4026 Variation_4995 Variation_4996 Variation_4997 Variation_67159 Variation_72821 Variation_88386 Variation_88387 Variation_88388
11	171	41831456	41849869	LOC100629469	pseudo	N/A	nitric oxide synthase, inducible-like	NOS2	Y	Variation_30820 Variation_4029 Variation_72853
11	172	41856369	41895567	LOC100629469	pseudo	N/A	nitric oxide synthase, inducible-like	NOS2	Y	Variation_30820 Variation_4029 Variation_72853
11	172	41856369	41895567	LOC100072001	pseudo	N/A	galectin-9-like	LGALS9	Y	Variation_30819 Variation_4029 Variation_72851 Variation_72852
11	172	41856369	41895567	INOS	protein coding	N/A	inducible nitric oxide synthase	INOS	N
11	173	52923107	52932700
11	174	58866070	58894702	LOC100073168	pseudo	N/A	multidrug and toxin extrusion protein 2-like	LOC101060602	N
12	175	4037294	4103566
12	176	9548478	9556478
12	177	12318184	12396167	PTPRJ	protein coding	N/A	protein tyrosine phosphatase, receptor type, J	PTPRJ	Y	Variation_101212 Variation_108037 Variation_108393 Variation_11557 Variation_39835 Variation_42529 Variation_44904 Variation_61133
12	177	12318184	12396167	LOC100058728	protein coding	N/A	olfactory receptor 4S2-like	OR4S2	Y	Variation_0308 Variation_0419 Variation_10359 Variation_103933 Variation_113023 Variation_113029 Variation_2926 Variation_29474 Variation_29606 Variation_29910 Variation_31823 Variation_34977 Variation_34978 Variation_37484 Variation_38079 Variation_3852 Variation_38972 Variation_41252 Variation_41253 Variation_41254 Variation_41255
12	177	12318184	12396167	LOC100058772	protein coding	N/A	olfactory receptor 4B1-like	OR4B1	N
12	178	12487642	13480781	LOC100146284	pseudo	N/A	hypothetical LOC100146284	USP25	N
12	178	12487642	13480781	LOC100051236	protein coding	N/A	olfactory receptor 10AG1-like	OR10AG1	Y	Variation_0308 Variation_1245 Variation_2927 Variation_29912 Variation_48845 Variation_48846 Variation_48847 Variation_85786 Variation_8690 Variation_9189
12	178	12487642	13480781	LOC100630831	pseudo	N/A	olfactory receptor 10AG1-like	OR10AG1	Y	Variation_0308 Variation_1245 Variation_2927 Variation_29912 Variation_48845 Variation_48846 Variation_48847 Variation_85786 Variation_8690 Variation_9189
12	178	12487642	13480781	LOC100050265	protein coding	N/A	olfactory receptor 1052-like	OR5J2	N
12	178	12487642	13480781	LOC100051381	pseudo	N/A	olfactory receptor 1052-like	OR5J2	N
12	178	12487642	13480781	LOC100051452	pseudo	N/A	olfactory receptor 1052-like	OR5J2	N
12	178	12487642	13480781	LOC100051520	protein coding	N/A	olfactory receptor 8I2-like	OR8I2	Y	Variation_8690
12	178	12487642	13480781	LOC100051592	protein coding	N/A	olfactory receptor 8H3-like	OR8H3	N
12	178	12487642	13480781	LOC100051664	pseudo	N/A	olfactory receptor 5T2-like	OR5T2	N
12	178	12487642	13480781	LOC100051731	protein coding	N/A	olfactory receptor 5T1-like	OR5T1	Y	Variation_75650 Variation_85796
12	178	12487642	13480781	LOC100050328	pseudo	N/A	olfactory receptor 8J2-like	OR8J2	N
12	178	12487642	13480781	LOC100146810	pseudo	N/A	olfactory receptor 8K3-like	OR8K3	N
12	178	12487642	13480781	LOC100051914	protein coding	N/A	olfactory receptor 8K5-like	OR8K5	N
12	178	12487642	13480781	LOC100051977	pseudo	N/A	olfactory receptor 8J3-like	LOC100057228	N
12	178	12487642	13480781	LOC100146189	protein coding	N/A	olfactory receptor 8J3-like	LOC100057228	N
12	178	12487642	13480781	LOC100052037	protein coding	N/A	olfactory receptor 1044-like	OR8U9	Y	Variation_41256
12	178	12487642	13480781	LOC100052096	pseudo	N/A	olfactory receptor 5AL1-like	OR5AL1	N
12	178	12487642	13480781	LOC100052157	protein coding	N/A	olfactory receptor 5M9-like	OR5M9	N
12	178	12487642	13480781	LOC100052217	protein coding	N/A	olfactory receptor 5M3-like	OR5M3	Y	Variation_113033 Variation_113034 Variation_113035
12	178	12487642	13480781	LOC100052341	protein coding	N/A	olfactory receptor 5M9-like	OR5M9	N
12	178	12487642	13480781	LOC100052398	pseudo	N/A	olfactory receptor 5M3-like	OR5M3	Y	Variation_113033 Variation_113034 Variation_113035
12	178	12487642	13480781	LOC100052454	protein coding	N/A	olfactory receptor 5AP2-like	OR5AP2	N
12	178	12487642	13480781	LOC100052515	protein coding	N/A	olfactory receptor 5AR1-like	OR5AR1	N
12	178	12487642	13480781	LOC100052629	pseudo	N/A	olfactory receptor 226-like	OR1C1	Y	Variation_2358 Variation_3339 Variation_48302 Variation_48303 Variation_6816 Variation_8353
12	178	12487642	13480781	LOC100052683	protein coding	N/A	olfactory receptor 1013-like	OR9G1	Y	Variation_106801 Variation_34985 Variation_34986 Variation_61151
12	178	12487642	13480781	LOC100050399	protein coding	N/A	olfactory receptor 1013-like	OR9G1	Y	Variation_106801 Variation_34985 Variation_34986 Variation_61151
12	178	12487642	13480781	LOC100052732	pseudo	N/A	olfactory receptor 1013-like	OR9G1	Y	Variation_106801 Variation_34985 Variation_34986 Variation_61151
12	178	12487642	13480781	LOC100052788	protein coding	N/A	olfactory receptor 1013-like	OR9G1	Y	Variation_106801 Variation_34985 Variation_34986 Variation_61151
12	178	12487642	13480781	LOC100147383	pseudo	N/A	olfactory receptor 9G4-like	OR9G4	N
12	178	12487642	13480781	LOC100052842	pseudo	N/A	olfactory receptor 1009-like	OR5G1P	N
12	178	12487642	13480781	LOC100146388	protein coding	N/A	olfactory receptor 1009-like	OR5G1P	N
12	178	12487642	13480781	LOC100052946	pseudo	N/A	olfactory receptor 1002-like	OR5P2	Y	Variation_103913 Variation_112940 Variation_22901 Variation_35016 Variation_35017 Variation_37481 Variation_38039 Variation_65859 Variation_75537 Variation_85638 Variation_85639 Variation_85640 Variation_85641
12	178	12487642	13480781	LOC100146502	protein coding	N/A	olfactory receptor 1002-like	OR5P2	Y	Variation_103913 Variation_112940 Variation_22901 Variation_35016 Variation_35017 Variation_37481 Variation_38039 Variation_65859 Variation_75537 Variation_85638 Variation_85639 Variation_85640 Variation_85641
12	178	12487642	13480781	LOC100052992	pseudo	N/A	olfactory receptor 5G3-like	OR5G3	N
12	178	12487642	13480781	LOC100053045	protein coding	N/A	olfactory receptor 5G3-like	OR5G3	N
12	178	12487642	13480781	LOC100053085	pseudo	N/A	olfactory receptor 998-like	OR5T3	N
12	178	12487642	13480781	LOC100053134	pseudo	N/A	olfactory receptor 4P4-like	OR4P4	Y	Variation_0308 Variation_0419 Variation_10359 Variation_10361 Variation_103933 Variation_113023 Variation_113029 Variation_2926 Variation_29474 Variation_29606 Variation_29910 Variation_31823 Variation_34977 Variation_34978 Variation_37484 Variation_38079 Variation_3852 Variation_38972 Variation_41252 Variation_41253 Variation_41254 Variation_41255 Variation_4743 Variation_48051 Variation_48053 V…
12	178	12487642	13480781	LOC100053185	pseudo	N/A	olfactory receptor 4P4-like	OR4P4	Y	Variation_0308 Variation_0419 Variation_10359 Variation_10361 Variation_103933 Variation_113023 Variation_113029 Variation_2926 Variation_29474 Variation_29606 Variation_29910 Variation_31823 Variation_34977 Variation_34978 Variation_37484 Variation_38079 Variation_3852 Variation_38972 Variation_41252 Variation_41253 Variation_41254 Variation_41255 Variation_4743 Variation_48051 Variation_48053 V…
12	178	12487642	13480781	LOC100053236	pseudo	N/A	olfactory receptor 4P4-like	OR4P4	Y	Variation_0308 Variation_0419 Variation_10359 Variation_10361 Variation_103933 Variation_113023 Variation_113029 Variation_2926 Variation_29474 Variation_29606 Variation_29910 Variation_31823 Variation_34977 Variation_34978 Variation_37484 Variation_38079 Variation_3852 Variation_38972 Variation_41252 Variation_41253 Variation_41254 Variation_41255 Variation_4743 Variation_48051 Variation_48053 V…
12	178	12487642	13480781	LOC100053284	protein coding	N/A	olfactory receptor 4P4-like	OR4P4	Y	Variation_0308 Variation_0419 Variation_10359 Variation_10361 Variation_103933 Variation_113023 Variation_113029 Variation_2926 Variation_29474 Variation_29606 Variation_29910 Variation_31823 Variation_34977 Variation_34978 Variation_37484 Variation_38079 Variation_3852 Variation_38972 Variation_41252 Variation_41253 Variation_41254 Variation_41255 Variation_4743 Variation_48051 Variation_48053 V…
12	178	12487642	13480781	LOC100053328	pseudo	N/A	olfactory receptor 5D13-like	OR5D13	Y	Variation_0308 Variation_10360 Variation_1244 Variation_2167 Variation_2926 Variation_29911 Variation_38236 Variation_3852 Variation_4743 Variation_48056 Variation_48840 Variation_48841 Variation_48842 Variation_48843 Variation_53429 Variation_65956 Variation_85784 Variation_8690 Variation_9187 Variation_9188
12	178	12487642	13480781	LOC100053382	pseudo	N/A	olfactory receptor 5D13-like	OR5D13	Y	Variation_0308 Variation_10360 Variation_1244 Variation_2167 Variation_2926 Variation_29911 Variation_38236 Variation_3852 Variation_4743 Variation_48056 Variation_48840 Variation_48841 Variation_48842 Variation_48843 Variation_53429 Variation_65956 Variation_85784 Variation_8690 Variation_9187 Variation_9188
12	178	12487642	13480781	LOC100053427	protein coding	N/A	olfactory receptor 5D13-like	OR5D13	Y	Variation_0308 Variation_10360 Variation_1244 Variation_2167 Variation_2926 Variation_29911 Variation_38236 Variation_3852 Variation_4743 Variation_48056 Variation_48840 Variation_48841 Variation_48842 Variation_48843 Variation_53429 Variation_65956 Variation_85784 Variation_8690 Variation_9187 Variation_9188
12	178	12487642	13480781	LOC100053479	pseudo	N/A	olfactory receptor 5D13-like	OR5D13	Y	Variation_0308 Variation_10360 Variation_1244 Variation_2167 Variation_2926 Variation_29911 Variation_38236 Variation_3852 Variation_4743 Variation_48056 Variation_48840 Variation_48841 Variation_48842 Variation_48843 Variation_53429 Variation_65956 Variation_85784 Variation_8690 Variation_9187 Variation_9188
12	178	12487642	13480781	LOC100147669	pseudo	N/A	olfactory receptor 5D14-like	OR5D14	Y	Variation_0308 Variation_10360 Variation_1244 Variation_2167 Variation_2926 Variation_29911 Variation_3852 Variation_48056 Variation_48840 Variation_48841 Variation_48842 Variation_48843 Variation_53429 Variation_65956 Variation_85785 Variation_8690 Variation_9187 Variation_9188
12	178	12487642	13480781	LOC100053527	pseudo	N/A	olfactory receptor 5D18-like	OR5D18	Y	Variation_0308 Variation_10360 Variation_2167 Variation_2926 Variation_29911 Variation_3852 Variation_48840 Variation_48841 Variation_48842 Variation_48843 Variation_53429 Variation_65956 Variation_85785 Variation_8690 Variation_9187 Variation_9188
12	178	12487642	13480781	LOC100053568	pseudo	N/A	olfactory receptor 5L1-like	OR5L1	Y	Variation_0308 Variation_10360 Variation_2167 Variation_2926 Variation_29911 Variation_3852 Variation_48056 Variation_48840 Variation_48841 Variation_48842 Variation_48843 Variation_53429 Variation_65956 Variation_85785 Variation_8690 Variation_9187 Variation_9188
12	178	12487642	13480781	LOC100053625	pseudo	N/A	olfactory receptor 5D18-like	OR5D18	Y	Variation_0308 Variation_10360 Variation_2167 Variation_2926 Variation_29911 Variation_3852 Variation_48840 Variation_48841 Variation_48842 Variation_48843 Variation_53429 Variation_65956 Variation_85785 Variation_8690 Variation_9187 Variation_9188
12	178	12487642	13480781	LOC100053672	protein coding	N/A	olfactory receptor 5L1-like	OR5L1	Y	Variation_0308 Variation_10360 Variation_2167 Variation_2926 Variation_29911 Variation_3852 Variation_48056 Variation_48840 Variation_48841 Variation_48842 Variation_48843 Variation_53429 Variation_65956 Variation_85785 Variation_8690 Variation_9187 Variation_9188
12	178	12487642	13480781	LOC100629822	pseudo	N/A	olfactory receptor 5I1-like	OR5I1	Y	Variation_0308 Variation_2927 Variation_29912 Variation_48845 Variation_48846 Variation_48847 Variation_53078 Variation_85786 Variation_8690 Variation_9189
12	178	12487642	13480781	LOC100053768	protein coding	N/A	olfactory receptor 5W2-like	OR5W2	Y	Variation_0308 Variation_8690
12	178	12487642	13480781	LOC100053820	pseudo	N/A	olfactory receptor 1020-like	OR5B21	N
12	178	12487642	13480781	LOC100050476	pseudo	N/A	olfactory receptor-like protein OLF2-like	OR5W2	Y	Variation_0308 Variation_8690
12	178	12487642	13480781	LOC100053872	protein coding	N/A	olfactory receptor-like protein OLF1-like	OR5I1	Y	Variation_0308 Variation_2927 Variation_29912 Variation_48845 Variation_48846 Variation_48847 Variation_53078 Variation_85786 Variation_8690 Variation_9189
12	178	12487642	13480781	LOC100050556	protein coding	N/A	olfactory receptor 8H1-like	OR8H1	N
12	178	12487642	13480781	LOC100054021	pseudo	N/A	olfactory receptor 5T2-like	OR5T2	N
12	178	12487642	13480781	LOC100054065	pseudo	N/A	olfactory receptor 5D13-like	OR5D13	Y	Variation_0308 Variation_10360 Variation_1244 Variation_2167 Variation_2926 Variation_29911 Variation_38236 Variation_3852 Variation_4743 Variation_48056 Variation_48840 Variation_48841 Variation_48842 Variation_48843 Variation_53429 Variation_65956 Variation_85784 Variation_8690 Variation_9187 Variation_9188
12	178	12487642	13480781	LOC100054120	pseudo	N/A	olfactory receptor 5G3-like	OR5G3	N
12	178	12487642	13480781	LOC100054169	protein coding	N/A	olfactory receptor 1009-like	OR5G1P	N
12	178	12487642	13480781	LOC100054215	protein coding	N/A	olfactory receptor 10A7-like	OR10A7	N
12	178	12487642	13480781	LOC100054258	protein coding	N/A	olfactory receptor 1019-like	OR5AR1	N
12	178	12487642	13480781	LOC100054307	protein coding	N/A	olfactory receptor 5AP2-like	OR5AP2	N
12	178	12487642	13480781	LOC100054355	protein coding	N/A	olfactory receptor 1030-like	OR5M13P	N
12	178	12487642	13480781	LOC100146383	pseudo	N/A	olfactory receptor 5M11-like	OR5M11	N
12	178	12487642	13480781	LOC100054453	protein coding	N/A	olfactory receptor 5M10-like	OR5M10	Y	Variation_103934 Variation_48849 Variation_48850 Variation_48851
12	178	12487642	13480781	LOC100054498	protein coding	N/A	olfactory receptor 1030-like	OR5M13P	N
12	178	12487642	13480781	LOC100054541	protein coding	N/A	olfactory receptor 1030-like	OR5M13P	N
12	178	12487642	13480781	LOC100054586	pseudo	N/A	olfactory receptor 1030-like	OR5M13P	N
12	178	12487642	13480781	LOC100054627	pseudo	N/A	olfactory receptor 5M3-like	OR5M3	Y	Variation_113033 Variation_113034 Variation_113035
12	179	13482585	14937470	LOC100054673	pseudo	N/A	olfactory receptor 5M3-like	OR5M3	Y	Variation_113033 Variation_113034 Variation_113035
12	179	13482585	14937470	LOC100054722	protein coding	N/A	olfactory receptor 5M9-like	OR5M9	N
12	179	13482585	14937470	LOC100054773	pseudo	N/A	olfactory receptor 1038-like	OR5M5P	N
12	179	13482585	14937470	LOC100054858	pseudo	N/A	TBC domain-containing protein kinase-like protein-like	TBCK	Y	Variation_104794 Variation_110960 Variation_36173 Variation_43638 Variation_59160 Variation_62245 Variation_63917 Variation_68779 Variation_92294 Variation_98834
12	179	13482585	14937470	LOC100054906	protein coding	N/A	olfactory receptor 5AL1-like	OR5AL1	N
12	179	13482585	14937470	LOC100054954	pseudo	N/A	olfactory receptor 5AL1-like	OR5AL1	N
12	179	13482585	14937470	LOC100147187	protein coding	N/A	olfactory receptor 8U8-like	OR8U8	Y	Variation_101224 Variation_103934 Variation_105308 Variation_106801 Variation_113030 Variation_113032 Variation_113033 Variation_113034 Variation_113035 Variation_113036 Variation_23414 Variation_24763 Variation_24764 Variation_34979 Variation_34980 Variation_34981 Variation_34982 Variation_34983 Variation_34985 Variation_34986 Variation_39839 Variation_41256 Variation_41257 Variation_48849 Varia…
12	179	13482585	14937470	LOC100052898	protein coding	N/A	olfactory receptor 8J3-like	OR8J3	N
12	179	13482585	14937470	LOC100055083	pseudo	N/A	olfactory receptor 8J3-like	OR8J3	N
12	179	13482585	14937470	LOC100055129	protein coding	N/A	olfactory receptor 8K1-like	OR8K1	N
12	179	13482585	14937470	LOC100055177	pseudo	N/A	olfactory receptor 8K5-like	OR8K5	N
12	179	13482585	14937470	LOC100055224	pseudo	N/A	olfactory receptor 1052-like	OR5J2	N
12	179	13482585	14937470	LOC100055273	pseudo	N/A	olfactory receptor 8K3-like	OR8K3	N
12	179	13482585	14937470	LOC100055309	pseudo	N/A	olfactory receptor 8K3-like	OR8K3	N
12	179	13482585	14937470	LOC100055353	protein coding	N/A	olfactory receptor 8K3-like	OR8K3	N
12	179	13482585	14937470	LOC100055397	pseudo	N/A	olfactory receptor 8K3-like	OR8K3	N
12	179	13482585	14937470	LOC100055435	protein coding	N/A	olfactory receptor 8K3-like	OR8K3	N
12	179	13482585	14937470	LOC100055478	protein coding	N/A	olfactory receptor 5T2-like	OR5T2	N
12	179	13482585	14937470	LOC100055521	protein coding	N/A	olfactory receptor 5T2-like	OR5T2	N
12	179	13482585	14937470	LOC100055561	pseudo	N/A	olfactory receptor 10AG1-like	OR10AG1	Y	Variation_0308 Variation_1245 Variation_2927 Variation_29912 Variation_48845 Variation_48846 Variation_48847 Variation_85786 Variation_8690 Variation_9189
12	179	13482585	14937470	LOC100055601	pseudo	N/A	olfactory receptor 10AG1-like	OR10AG1	Y	Variation_0308 Variation_1245 Variation_2927 Variation_29912 Variation_48845 Variation_48846 Variation_48847 Variation_85786 Variation_8690 Variation_9189
12	179	13482585	14937470	LOC100055646	pseudo	N/A	olfactory receptor 5T1-like	OR5T1	Y	Variation_75650 Variation_85796
12	179	13482585	14937470	LOC100630577	pseudo	N/A	olfactory receptor 10AG1-like	OR10AG1	Y	Variation_0308 Variation_1245 Variation_2927 Variation_29912 Variation_48845 Variation_48846 Variation_48847 Variation_85786 Variation_8690 Variation_9189
12	179	13482585	14937470	LOC100055780	protein coding	N/A	olfactory receptor 5W2-like	OR5W2	Y	Variation_0308 Variation_8690
12	179	13482585	14937470	LOC100055867	protein coding	N/A	olfactory receptor 1020-like	OR9M1P	N
12	179	13482585	14937470	LOC100055908	protein coding	N/A	olfactory receptor 5D16-like	OR5D16	Y	Variation_0308 Variation_2167 Variation_2926 Variation_3852 Variation_8690 Variation_9187 Variation_9188
12	179	13482585	14937470	LOC100146290	pseudo	N/A	olfactory receptor 5D14-like	OR5D14	Y	Variation_0308 Variation_10360 Variation_1244 Variation_2167 Variation_2926 Variation_29911 Variation_3852 Variation_48056 Variation_48840 Variation_48841 Variation_48842 Variation_48843 Variation_53429 Variation_65956 Variation_85785 Variation_8690 Variation_9187 Variation_9188
12	179	13482585	14937470	LOC100147569	pseudo	N/A	olfactory receptor 5D13-like	OR5D13	Y	Variation_0308 Variation_10360 Variation_1244 Variation_2167 Variation_2926 Variation_29911 Variation_38236 Variation_3852 Variation_4743 Variation_48056 Variation_48840 Variation_48841 Variation_48842 Variation_48843 Variation_53429 Variation_65956 Variation_85784 Variation_8690 Variation_9187 Variation_9188
12	179	13482585	14937470	LOC100055947	pseudo	N/A	olfactory receptor 5D13-like	OR5D13	Y	Variation_0308 Variation_10360 Variation_1244 Variation_2167 Variation_2926 Variation_29911 Variation_38236 Variation_3852 Variation_4743 Variation_48056 Variation_48840 Variation_48841 Variation_48842 Variation_48843 Variation_53429 Variation_65956 Variation_85784 Variation_8690 Variation_9187 Variation_9188
12	179	13482585	14937470	LOC100146992	pseudo	N/A	olfactory receptor 5D13-like	OR5D13	Y	Variation_0308 Variation_10360 Variation_1244 Variation_2167 Variation_2926 Variation_29911 Variation_38236 Variation_3852 Variation_4743 Variation_48056 Variation_48840 Variation_48841 Variation_48842 Variation_48843 Variation_53429 Variation_65956 Variation_85784 Variation_8690 Variation_9187 Variation_9188
12	179	13482585	14937470	LOC100055988	pseudo	N/A	olfactory receptor 5D13-like	OR5D13	Y	Variation_0308 Variation_10360 Variation_1244 Variation_2167 Variation_2926 Variation_29911 Variation_38236 Variation_3852 Variation_4743 Variation_48056 Variation_48840 Variation_48841 Variation_48842 Variation_48843 Variation_53429 Variation_65956 Variation_85784 Variation_8690 Variation_9187 Variation_9188
12	179	13482585	14937470	LOC100056026	protein coding	N/A	olfactory receptor 5D13-like	OR5D13	Y	Variation_0308 Variation_10360 Variation_1244 Variation_2167 Variation_2926 Variation_29911 Variation_38236 Variation_3852 Variation_4743 Variation_48056 Variation_48840 Variation_48841 Variation_48842 Variation_48843 Variation_53429 Variation_65956 Variation_85784 Variation_8690 Variation_9187 Variation_9188
12	179	13482585	14937470	LOC100629923	pseudo	N/A	olfactory receptor 4C46-like	OR4C46	Y	Variation_48823 Variation_53111 Variation_8689
12	179	13482585	14937470	LOC100630788	pseudo	N/A	olfactory receptor 4S2-like	OR4S2	Y	Variation_0308 Variation_0419 Variation_10359 Variation_103933 Variation_113023 Variation_113029 Variation_2926 Variation_29474 Variation_29606 Variation_29910 Variation_31823 Variation_34977 Variation_34978 Variation_37484 Variation_38079 Variation_3852 Variation_38972 Variation_41252 Variation_41253 Variation_41254 Variation_41255
12	179	13482585	14937470	LOC100056146	pseudo	N/A	olfactory receptor 4P4-like	OR4P4	Y	Variation_0308 Variation_0419 Variation_10359 Variation_10361 Variation_103933 Variation_113023 Variation_113029 Variation_2926 Variation_29474 Variation_29606 Variation_29910 Variation_31823 Variation_34977 Variation_34978 Variation_37484 Variation_38079 Variation_3852 Variation_38972 Variation_41252 Variation_41253 Variation_41254 Variation_41255 Variation_4743 Variation_48051 Variation_48053 V…
12	179	13482585	14937470	LOC100056187	pseudo	N/A	olfactory receptor 4A16-like	OR4A16	Y	Variation_105936 Variation_113022 Variation_48825 Variation_8690
12	179	13482585	14937470	LOC100056235	protein coding	N/A	olfactory receptor 4A15-like	OR4A15	Y	Variation_105936 Variation_113022 Variation_48825 Variation_8690 Variation_9185
12	179	13482585	14937470	LOC100056273	pseudo	N/A	olfactory receptor 4A47-like	OR4A47	Y	Variation_2922 Variation_3848 Variation_5013 Variation_9183
12	179	13482585	14937470	LOC100056314	pseudo	N/A	olfactory receptor 4A47-like	OR4A47	Y	Variation_2922 Variation_3848 Variation_5013 Variation_9183
12	179	13482585	14937470	LOC100056356	pseudo	N/A	olfactory receptor 4A47-like	OR4A47	Y	Variation_2922 Variation_3848 Variation_5013 Variation_9183
12	179	13482585	14937470	LOC100056395	pseudo	N/A	olfactory receptor 4A47-like	OR4A47	Y	Variation_2922 Variation_3848 Variation_5013 Variation_9183
12	179	13482585	14937470	LOC100050633	pseudo	N/A	olfactory receptor 4C11-like	OR4C11	Y	Variation_0308 Variation_0419 Variation_10359 Variation_10361 Variation_103933 Variation_113023 Variation_1890 Variation_2926 Variation_29474 Variation_29606 Variation_29910 Variation_31823 Variation_34977 Variation_34978 Variation_85779 Variation_8690 Variation_9662 Variation_9663
12	179	13482585	14937470	LOC100629158	pseudo	N/A	olfactory receptor 4C15-like	OR4C15	Y	Variation_0308 Variation_3852 Variation_8690 Variation_9185 Variation_9186
12	179	13482585	14937470	LOC100056488	pseudo	N/A	olfactory receptor 4A16-like	OR4A16	Y	Variation_105936 Variation_113022 Variation_48825 Variation_8690
12	179	13482585	14937470	LOC100056531	pseudo	N/A	olfactory receptor 4A15-like	OR4A15	Y	Variation_105936 Variation_113022 Variation_48825 Variation_8690 Variation_9185
12	179	13482585	14937470	LOC100056578	pseudo	N/A	olfactory receptor 4A47-like	OR4A47	Y	Variation_2922 Variation_3848 Variation_5013 Variation_9183
12	179	13482585	14937470	LOC100056626	pseudo	N/A	olfactory receptor 4A47-like	OR4A47	Y	Variation_2922 Variation_3848 Variation_5013 Variation_9183
12	179	13482585	14937470	LOC100056708	pseudo	N/A	olfactory receptor 4A47-like	OR4A47	Y	Variation_2922 Variation_3848 Variation_5013 Variation_9183
12	179	13482585	14937470	LOC100147000	pseudo	N/A	olfactory receptor 5D18-like	OR5D18	Y	Variation_0308 Variation_10360 Variation_2167 Variation_2926 Variation_29911 Variation_3852 Variation_48840 Variation_48841 Variation_48842 Variation_48843 Variation_53429 Variation_65956 Variation_85785 Variation_8690 Variation_9187 Variation_9188
12	179	13482585	14937470	LOC100056755	pseudo	N/A	olfactory receptor 5D14-like	OR5D14	Y	Variation_0308 Variation_10360 Variation_1244 Variation_2167 Variation_2926 Variation_29911 Variation_3852 Variation_48056 Variation_48840 Variation_48841 Variation_48842 Variation_48843 Variation_53429 Variation_65956 Variation_85785 Variation_8690 Variation_9187 Variation_9188
12	179	13482585	14937470	LOC100056793	protein coding	N/A	olfactory receptor 5D13-like	OR5D13	Y	Variation_0308 Variation_10360 Variation_1244 Variation_2167 Variation_2926 Variation_29911 Variation_38236 Variation_3852 Variation_4743 Variation_48056 Variation_48840 Variation_48841 Variation_48842 Variation_48843 Variation_53429 Variation_65956 Variation_85784 Variation_8690 Variation_9187 Variation_9188
12	179	13482585	14937470	LOC100056826	pseudo	N/A	olfactory receptor 5D14-like	OR5D14	Y	Variation_0308 Variation_10360 Variation_1244 Variation_2167 Variation_2926 Variation_29911 Variation_3852 Variation_48056 Variation_48840 Variation_48841 Variation_48842 Variation_48843 Variation_53429 Variation_65956 Variation_85785 Variation_8690 Variation_9187 Variation_9188
12	179	13482585	14937470	LOC100067957	pseudo	N/A	olfactory receptor 4P4-like	OR4P4	Y	Variation_0308 Variation_0419 Variation_10359 Variation_10361 Variation_103933 Variation_113023 Variation_113029 Variation_2926 Variation_29474 Variation_29606 Variation_29910 Variation_31823 Variation_34977 Variation_34978 Variation_37484 Variation_38079 Variation_3852 Variation_38972 Variation_41252 Variation_41253 Variation_41254 Variation_41255 Variation_4743 Variation_48051 Variation_48053 V…
12	179	13482585	14937470	LOC100067978	pseudo	N/A	olfactory receptor 4P4-like	OR4P4	Y	Variation_0308 Variation_0419 Variation_10359 Variation_10361 Variation_103933 Variation_113023 Variation_113029 Variation_2926 Variation_29474 Variation_29606 Variation_29910 Variation_31823 Variation_34977 Variation_34978 Variation_37484 Variation_38079 Variation_3852 Variation_38972 Variation_41252 Variation_41253 Variation_41254 Variation_41255 Variation_4743 Variation_48051 Variation_48053 V…
12	179	13482585	14937470	LOC100146809	pseudo	N/A	olfactory receptor 4P4-like	OR4P4	Y	Variation_0308 Variation_0419 Variation_10359 Variation_10361 Variation_103933 Variation_113023 Variation_113029 Variation_2926 Variation_29474 Variation_29606 Variation_29910 Variation_31823 Variation_34977 Variation_34978 Variation_37484 Variation_38079 Variation_3852 Variation_38972 Variation_41252 Variation_41253 Variation_41254 Variation_41255 Variation_4743 Variation_48051 Variation_48053 V…
12	179	13482585	14937470	LOC100056869	protein coding	N/A	olfactory receptor 140-like	OR4C1P	N
12	179	13482585	14937470	LOC100056906	pseudo	N/A	olfactory receptor 4A15-like	OR4A15	Y	Variation_105936 Variation_113022 Variation_48825 Variation_8690 Variation_9185
12	179	13482585	14937470	LOC100056947	pseudo	N/A	olfactory receptor 4A16-like	OR4A16	Y	Variation_105936 Variation_113022 Variation_48825 Variation_8690
12	179	13482585	14937470	LOC100056989	protein coding	N/A	olfactory receptor 4C5-like	OR4C5	N
12	179	13482585	14937470	LOC100050714	pseudo	N/A	olfactory receptor 140-like	OR4C49P	N
12	179	13482585	14937470	LOC100057026	pseudo	N/A	olfactory receptor 4B1-like	OR4B1	N
12	179	13482585	14937470	LOC100146600	protein coding	N/A	olfactory receptor 4B1-like	OR4B1	N
12	179	13482585	14937470	LOC100057110	pseudo	N/A	olfactory receptor 4B1-like	OR4B1	N
12	179	13482585	14937470	LOC100057191	pseudo	N/A	receptor-type tyrosine-protein phosphatase eta-like	PTPRJ	Y	Variation_101212 Variation_108037 Variation_108393 Variation_11557 Variation_39835 Variation_42529 Variation_44904 Variation_61133
12	179	13482585	14937470	LOC100057228	protein coding	N/A	olfactory receptor 8J3-like	OR8J3	N
12	179	13482585	14937470	LOC100057269	protein coding	N/A	olfactory receptor 8K1-like	OR8K1	N
12	179	13482585	14937470	LOC100146990	protein coding	N/A	olfactory receptor 1052-like	OR5J2	N
12	179	13482585	14937470	LOC100147286	pseudo	N/A	olfactory receptor 8K3-like	OR8K3	N
12	179	13482585	14937470	LOC100057310	pseudo	N/A	olfactory receptor 8K3-like	OR8K3	N
12	179	13482585	14937470	LOC100057352	protein coding	N/A	olfactory receptor 8K3-like	OR8K3	N
12	179	13482585	14937470	LOC100057393	pseudo	N/A	olfactory receptor 8K3-like	OR8K3	N
12	179	13482585	14937470	LOC100057433	pseudo	N/A	olfactory receptor 8K3-like	OR8K3	N
12	179	13482585	14937470	LOC100057472	pseudo	N/A	olfactory receptor 8J3-like	OR8J3	N
12	179	13482585	14937470	LOC100057513	pseudo	N/A	olfactory receptor 8K1-like	OR8K1	N
12	179	13482585	14937470	LOC100057547	pseudo	N/A	olfactory receptor 1052-like	OR5J2	N
12	179	13482585	14937470	LOC100057589	pseudo	N/A	olfactory receptor 8K3-like	OR8K3	N
12	179	13482585	14937470	LOC100057670	pseudo	N/A	olfactory receptor 5T2-like	OR5T2	N
12	179	13482585	14937470	LOC100057709	pseudo	N/A	olfactory receptor 5T1-like	OR5T1	Y	Variation_75650 Variation_85796
12	179	13482585	14937470	LOC100057756	pseudo	N/A	olfactory receptor 1052-like	OR5J2	N
12	179	13482585	14937470	LOC100057804	protein coding	N/A	olfactory receptor 5AS1-like	OR5AS1	Y	Variation_0308 Variation_2927 Variation_29912 Variation_48846 Variation_48847 Variation_85786 Variation_8690 Variation_9189
12	179	13482585	14937470	LOC100057845	pseudo	N/A	olfactory receptor 5F1-like	OR5F1	Y	Variation_0308 Variation_1245 Variation_2927 Variation_29912 Variation_48845 Variation_48846 Variation_48847 Variation_85786 Variation_8690 Variation_9189
12	179	13482585	14937470	LOC100057894	protein coding	N/A	olfactory receptor 10AG1-like	OR10AG1	Y	Variation_0308 Variation_1245 Variation_2927 Variation_29912 Variation_48845 Variation_48846 Variation_48847 Variation_85786 Variation_8690 Variation_9189
12	179	13482585	14937470	LOC100057945	pseudo	N/A	olfactory receptor 10AG1-like	OR10AG1	Y	Variation_0308 Variation_1245 Variation_2927 Variation_29912 Variation_48845 Variation_48846 Variation_48847 Variation_85786 Variation_8690 Variation_9189
12	179	13482585	14937470	LOC100057989	pseudo	N/A	olfactory receptor 10AG1-like	OR10AG1	Y	Variation_0308 Variation_1245 Variation_2927 Variation_29912 Variation_48845 Variation_48846 Variation_48847 Variation_85786 Variation_8690 Variation_9189
12	179	13482585	14937470	LOC100058036	pseudo	N/A	olfactory receptor 10AG1-like	OR10AG1	Y	Variation_0308 Variation_1245 Variation_2927 Variation_29912 Variation_48845 Variation_48846 Variation_48847 Variation_85786 Variation_8690 Variation_9189
12	179	13482585	14937470	LOC100147282	pseudo	N/A	olfactory receptor 10AG1-like	OR10AG1	Y	Variation_0308 Variation_1245 Variation_2927 Variation_29912 Variation_48845 Variation_48846 Variation_48847 Variation_85786 Variation_8690 Variation_9189
12	179	13482585	14937470	LOC100058077	pseudo	N/A	olfactory receptor 10AG1-like	OR10AG1	Y	Variation_0308 Variation_1245 Variation_2927 Variation_29912 Variation_48845 Variation_48846 Variation_48847 Variation_85786 Variation_8690 Variation_9189
12	179	13482585	14937470	LOC100058123	protein coding	N/A	olfactory receptor 10AG1-like	OR10AG1	Y	Variation_0308 Variation_1245 Variation_2927 Variation_29912 Variation_48845 Variation_48846 Variation_48847 Variation_85786 Variation_8690 Variation_9189
12	179	13482585	14937470	LOC100058168	protein coding	N/A	olfactory receptor 4A47-like	OR4A47	Y	Variation_2922 Variation_3848 Variation_5013 Variation_9183
12	179	13482585	14937470	LOC100058212	pseudo	N/A	olfactory receptor 4C45-like	OR4C45	Y	Variation_101213 Variation_23169 Variation_2922 Variation_3848 Variation_5626Variation_61136 Variation_9183
12	179	13482585	14937470	LOC100630034	pseudo	N/A	olfactory receptor 4C3-like	OR4C3	Y	Variation_3848 Variation_9183
12	179	13482585	14937470	LOC100147086	pseudo	N/A	olfactory receptor 140-like	OR4C49P	N
12	179	13482585	14937470	LOC100058253	pseudo	N/A	olfactory receptor 4A47-like	OR4A47	Y	Variation_2922 Variation_3848 Variation_5013 Variation_9183
12	179	13482585	14937470	LOC100146506	pseudo	N/A	olfactory receptor 1020-like	OR9M1P	N
12	179	13482585	14937470	LOC100058346	protein coding	N/A	olfactory receptor 5D16-like	OR5D16	Y	Variation_0308 Variation_2167 Variation_2926 Variation_3852 Variation_8690 Variation_9187 Variation_9188
12	179	13482585	14937470	LOC100058385	protein coding	N/A	olfactory receptor 5L1-like	OR5L1	Y	Variation_0308 Variation_10360 Variation_2167 Variation_2926 Variation_29911 Variation_3852 Variation_48056 Variation_48840 Variation_48841 Variation_48842 Variation_48843 Variation_53429 Variation_65956 Variation_85785 Variation_8690 Variation_9187 Variation_9188
12	179	13482585	14937470	LOC100058429	pseudo	N/A	olfactory receptor 5D18-like	OR5D18	Y	Variation_0308 Variation_10360 Variation_2167 Variation_2926 Variation_29911 Variation_3852 Variation_48840 Variation_48841 Variation_48842 Variation_48843 Variation_53429 Variation_65956 Variation_85785 Variation_8690 Variation_9187 Variation_9188
12	179	13482585	14937470	LOC100058472	pseudo	N/A	olfactory receptor 5D14-like	OR5D14	Y	Variation_0308 Variation_10360 Variation_1244 Variation_2167 Variation_2926 Variation_29911 Variation_3852 Variation_48056 Variation_48840 Variation_48841 Variation_48842 Variation_48843 Variation_53429 Variation_65956 Variation_85785 Variation_8690 Variation_9187 Variation_9188
12	180	19713555	19724623	LOC100060799	protein coding	N/A	olfactory receptor 10V1-like	OR10V1	N
13	181	1497390	1508926	LOC100059133	protein coding	N/A	aminoacyl tRNA synthase complex-interacting multifunctional protein 2-like	AIMP2	Y	Variation_37290
13	181	1497390	1508926	LOC100062309	protein coding	N/A	eukaryotic translation initiation factor 2-alpha kinase 1-like	EIF2AK1	Y	Variation_109228 Variation_28669 Variation_37290
13	182	5400799	5407614	LOC100147505	pseudo	N/A	extracellular leucine-rich repeat and fibronectin type-III domain-containing protein 1-like	ELFN1	N
13	183	6451755	6458471	LOC100055086	protein coding	N/A	hypothetical protein LOC100055086	PDGFA	N
13	184	8203999	8276618	LOC100147030	pseudo	N/A	protein FAM55C-like	C7orf43	Y	Variation_2104
13	185	15545082	15554696	AUTS2	protein coding	N/A	autism susceptibility candidate 2	AUTS2	Y	Variation_105027 Variation_105737 Variation_28679 Variation_3684 Variation_38687 Variation_59420 Variation_64855 Variation_99986
13	186	31537901	31546052
13	187	39573264	39594383	LOC100069249	protein coding	N/A	olfactory receptor 1F1-like	OR1F1	Y	Variation_4921
13	187	39573264	39594383	LOC100069235	protein coding	N/A	olfactory receptor 1F1-like	OR1F1	Y	Variation_4921
13	187	39573264	39594383	LOC100069220	protein coding	N/A	olfactory receptor 1F1-like	OR1F1	Y	Variation_4921
13	188	39873162	39890824	LOC100629991	protein coding	N/A	hypothetical protein LOC100629991	COL27A1	Y	Variation_29804 Variation_29805 Variation_29806 Variation_5263 Variation_53071 Variation_53247 Variation_53443 Variation_53884
13	189	40064758	40106891	LOC100068644	pseudo	N/A	twisted gastrulation protein homolog 1-like	TWSG1	Y	Variation_11920 Variation_11921 Variation_40214 Variation_5045 Variation_61598
13	189	40064758	40106891	LOC100630656	protein coding	N/A	zymogen granule protein 16 homolog B-like	ZG16B	N
13	189	40064758	40106891	LOC100630678	protein coding	N/A	zymogen granule protein 16 homolog B-like	ZG16B	N
14	190	1783953	1797127	EQUCABV1R-PS924	pseudo	N/A	vomeronasal 1 receptor equCabV1R-ps924 pseudogene	VN1R10P	N
14	191	29559874	29590802
14	192	51867578	51894298
14	193	52207369	52269109
14	194	53224298	53333664
14	195	59813878	59823838
14	196	86213467	86237444	LOC100073264	pseudo	N/A	junction-mediating and -regulatory protein-like	JMY	N
14	197	92766286	92775691	LOC100073312	protein coding	N/A	olfactory receptor 2G2-like	OR2G2	Y	Variation_3339 Variation_6816
14	198	93456119	93462268	LOC100146449	pseudo	N/A	obscurin-like	OBSCN	Y	Variation_110403 Variation_113520 Variation_113586 Variation_113609 Variation_29848 Variation_29849 Variation_48265 Variation_48266 Variation_48267 Variation_6812 Variation_74923 Variation_74924 Variation_74925 Variation_84881 Variation_84882 Variation_84883 Variation_84884 Variation_84885
15	199	5667555	5690675
15	200	26631979	26640129	LOC100068530	protein coding	N/A	leucine-rich repeat transmembrane neuronal protein 4-like	LRRTM4	Y	Variation_115370 Variation_2394 Variation_33685 Variation_60306 Variation_68031 Variation_68038 Variation_78599 Variation_78600 Variation_89737 Variation_89738 Variation_89739 Variation_97894 Variation_9947 Variation_9948
15	201	46421046	46427807
15	202	57106642	57113242
15	203	65885620	65898757
15	204	65900207	65919779
16	205	2765651	2839164	WNT7A	protein coding	N/A	wingless-type MMTV integration site family, member 7A	WNT7A	Y	Variation_46296 Variation_48019
16	205	2765651	2839164	LOC100055492	pseudo	N/A	serine/threonine-protein kinase MARK2-like	MARK2	N
16	206	3197351	3215463
16	207	10486992	10493142
16	208	15829189	15838566
16	209	22301346	22307946	SUCLG2	protein coding	N/A	succinate-CoA ligase, GDP-forming, beta subunit	SUCLG2	Y	Variation_110549 Variation_23017 Variation_23690 Variation_44114 Variation_60422 Variation_62062 Variation_63487 Variation_79785 Variation_91338 Variation_91339 Variation_98337
16	210	70770227	70776658
16	211	74376989	74388039
17	212	447739	462436	PARP4	protein coding	N/A	poly (ADP-ribose) polymerase family, member 4	PARP4	Y	Variation_3006 Variation_8748
17	213	1882021	1896872	LATS2	protein coding	N/A	LATS, large tumor suppressor, homolog 2 (Drosophila)	LATS2	Y	Variation_30632
17	214	7261653	7267838
17	215	13125418	13134668
17	216	13435731	13445534
17	217	15489031	15498731
17	218	20178861	20185284
17	219	31596554	31616171
17	220	33332800	33341051
17	221	36727136	36736707
17	222	39638521	39646572
17	223	42559316	42567718
17	224	53772348	53796800
17	225	53940735	53950591
17	226	54631178	54639248
17	227	55744370	55761749
17	228	55837007	55846962
18	229	820108	828640
18	230	3285198	3350421	IWS1	protein coding	N/A	IWS1 homolog (S. cerevisiae)	IWS1	N
18	231	3415631	3432803
18	232	3457478	3464647
18	233	9561986	9673134	LOC100060909	protein coding	N/A	serine/threonine-protein kinase MARK2-like	MARK2	N
18	233	9561986	9673134	LOC100147415	pseudo	N/A	ATP-dependent RNA helicase DDX18-like	DDX18	N
18	233	9561986	9673134	LOC100072623	protein coding	N/A	serine/threonine-protein kinase MARK2-like	MARK2	N
18	234	9676600	9717320	LOC100060942	pseudo	N/A	5-hydroxytryptamine receptor 5B-like	HTR5BP	N
18	235	13054487	13078048	CCDC93	protein coding	N/A	coiled-coil domain containing 93	CCDC93	Y	Variation_50268
18	236	13120166	13158991	LOC100052648	pseudo	N/A	serine/threonine-protein kinase MARK2-like	MARK2	N
18	236	13120166	13158991	DDX18	protein coding	N/A	DEAD (Asp-Glu-Ala-Asp) box polypeptide 18	DDX18	N
18	237	14423483	14430208
18	238	24548662	24564949
18	239	37036121	37044670
18	240	50884421	50897489
18	241	64436906	64463338
18	242	82409773	82436555
19	243	7298742	7311877
19	244	30073331	30096244
19	245	30278493	30284894	ATP13A5	protein coding	N/A	ATPase type 13A5	ATP13A5	Y	Variation_27258
19	246	36792355	36849037	PARP14	protein coding	N/A	poly (ADP-ribose) polymerase family, member 14	PARP14	Y	Variation_91503
19	246	36792355	36849037	PARP15	protein coding	N/A	poly (ADP-ribose) polymerase family, member 15	PARP15	Y	Variation_98425
19	247	46384024	46397275
19	248	56785950	56800651	LOC100072526	protein coding	N/A	olfactory receptor 5AC1-like	OR5AC1	N
19	248	56785950	56800651	LOC100072529	pseudo	N/A	olfactory receptor 5AC1-like	OR5AC1	N
19	249	57061172	57072244	LOC100072567	protein coding	N/A	ADP-ribosylation factor-like protein 6-like	ARL6	Y	Variation_115797
20	250	2940967	2947140
20	251	6387293	6396945
20	252	20003181	20014744
20	253	21617828	21637307
20	254	22059690	22066097
20	255	24233953	24297061	LOC100068433	pseudo	N/A	butyrophilin subfamily 3 member A3-like	BTN3A3	N
20	256	24298890	24305204
20	257	24389411	24403862
20	258	24478743	24530614	LOC100068513	pseudo	N/A	butyrophilin subfamily 3 member A3-like	BTN3A3	N
20	258	24478743	24530614	LOC100068532	pseudo	N/A	butyrophilin subfamily 3 member A3-like	BTN3A3	N
20	258	24478743	24530614	LOC100146387	pseudo	N/A	butyrophilin subfamily 2 member A2-like	BTN2A2	N
20	259	24836672	24846382	LOC100065498	protein coding	N/A	olfactory receptor 2M2-like	OR2M2	Y	Variation_31702 Variation_8353 Variation_8354 Variation_8935
20	260	25205181	25212890	LOC100064923	pseudo	N/A	60S ribosomal protein L12-like	RPL12P35	N
20	261	26267902	26276525
20	262	26401892	26523375	LOC100062476	protein coding	N/A	olfactory receptor 2G6-like	OR2G6	Y	Variation_0263 Variation_2359 Variation_3340 Variation_37092 Variation_41247 Variation_59670 Variation_8354 Variation_8355 Variation_8935
20	262	26401892	26523375	LOC100062441	protein coding	N/A	putative olfactory receptor 2B8-like	OR2B8	N
20	262	26401892	26523375	LOC100062409	protein coding	N/A	olfactory receptor 2G6-like	OR2G6	Y	Variation_0263 Variation_2359 Variation_3340 Variation_37092 Variation_41247 Variation_59670 Variation_8354 Variation_8355 Variation_8935
20	262	26401892	26523375	LOC100062378	pseudo	N/A	putative olfactory receptor 2B8-like	OR2B8P	N
20	262	26401892	26523375	LOC100062341	protein coding	N/A	putative olfactory receptor 2B8-like	OR2B8P	N
20	262	26401892	26523375	LOC100062275	pseudo	N/A	olfactory receptor 1F12-like	OR1F12	N
20	263	27428742	27490617	ZNF311	protein coding	N/A	zinc finger protein 311	ZNF311	Y	Variation_12824 Variation_40846 Variation_41757 Variation_99476
20	263	27428742	27490617	LOC100059887	protein coding	N/A	olfactory receptor 2W1-like	OR2W1	N
20	263	27428742	27490617	LOC100059855	protein coding	N/A	olfactory receptor 2W1-like	OR2W1	N
20	264	27711167	27730796	LOC100059400	protein coding	N/A	olfactory receptor 2B11-like	OR2B11	Y	Variation_6816
20	264	27711167	27730796	LOC100059362	pseudo	N/A	olfactory receptor 2B2-like	OR2B2	N
20	264	27711167	27730796	LOC100059324	protein coding	N/A	putative olfactory receptor 2B3-like	OR2B3	N
20	265	28316842	28323008
20	266	28399224	28438397	LOC100147487	protein coding	N/A	olfactory receptor 7C2-like	OR7C2	Y	Variation_35611
20	266	28399224	28438397	LOC100057840	pseudo	N/A	olfactory receptor 11A1-like	OR11A1	N
20	266	28399224	28438397	LOC100057798	protein coding	N/A	olfactory receptor 12D2-like	OR12D2	Y	Variation_99478
20	266	28399224	28438397	LOC100057747	protein coding	N/A	olfactory receptor 12D3-like	OR12D3	N
20	267	28647062	28660168
20	268	28980121	29085201	MHCX1	protein coding	N/A	MHC class I heavy chain	MHCX1	N
20	268	28980121	29085201	LOC100629124	pseudo	N/A	HLA class I histocompatibility antigen, Cw-5 alpha chain-like	HLA-H	N
20	268	28980121	29085201	LOC100056309	pseudo	N/A	patr class I histocompatibility antigen, A-126 alpha chain-like	HLA-H	N
20	268	28980121	29085201	LOC100629124	pseudo	N/A	HLA class I histocompatibility antigen, Cw-5 alpha chain-like	HLA-H	N
20	269	29155644	29164411	LOC100629124	pseudo	N/A	HLA class I histocompatibility antigen, Cw-5 alpha chain-like	HLA-H	N
20	269	29155644	29164411	LOC100051586	protein coding	N/A	patr class I histocompatibility antigen, A-126 alpha chain-like	HLA-H	N
20	269	29155644	29164411	LOC100629124	pseudo	N/A	HLA class I histocompatibility antigen, Cw-5 alpha chain-like	HLA-H	N
20	270	29502779	29511129
20	271	29572528	29580823
20	272	30600383	30608733
20	273	30610083	30642951	LOC100050550	protein coding	N/A	MHC class I antigen 3.7	HLA-H	N
20	273	30610083	30642951	LOC100050473	protein coding	N/A	HLA class I histocompatibility antigen, A-23 alpha chain-like	HLA-A	N
20	274	30644701	30669860	LOC100050473	protein coding	N/A	HLA class I histocompatibility antigen, A-23 alpha chain-like	HLA-A	N
20	275	30727875	30805822	LOC100053918	protein coding	N/A	patr class I histocompatibility antigen, A-126 alpha chain-like	HLA-A	N
20	275	30727875	30805822	LOC100053764	pseudo	N/A	patr class I histocompatibility antigen, A-126 alpha chain-like	HLA-A	N
20	275	30727875	30805822	LOC100053668	pseudo	N/A	spliceosome RNA helicase DDX39B-like	ATP6V1G2-DDX39B	N
20	276	30835431	31035526	LOC100057490	pseudo	N/A	HLA class I histocompatibility antigen, A-68 alpha chain-like	HLA-A	N
20	276	30835431	31035526	LOC100629817	pseudo	N/A	spliceosome RNA helicase DDX39B-like	ATP6V1G2-DDX39B	N
20	276	30835431	31035526	LOC100057688	protein coding	N/A	hypothetical protein LOC100057688	HLA-A	N
20	276	30835431	31035526	LOC100057776	pseudo	N/A	patr class I histocompatibility antigen, A-126 alpha chain-like	HLA-A	N
20	277	31197946	31212593
20	278	31956623	32001684
20	279	32071148	32127270	LOC100059681	protein coding	N/A	uncharacterized protein C6orf10-like	C6orf1	N
20	279	32071148	32127270	LOC100059844	pseudo	N/A	tetraspanin-17-like	TSPAN17	N
20	280	32163795	32182161
20	281	32650985	32657452
20	282	32704328	33063722	DRB	protein coding	N/A	MHC class II DR-beta chain	HLA-DRB4	N
20	282	32704328	33063722	DQA	protein coding	N/A	MHC class II DQ-alpha chain	HLA-DQA1	Y	Variation_103655 Variation_103656 Variation_107633 Variation_107890 Variation_111498 Variation_111501 Variation_111502 Variation_111517 Variation_111518 Variation_111520 Variation_111525 Variation_111542 Variation_23283 Variation_31280 Variation_3603 Variation_4767 Variation_53381 Variation_59330 Variation_64476 Variation_69417 Variation_69418 Variation_69421 Variation_69423 Variation_69432 Varia…
20	282	32704328	33063722	LOC100060257	protein coding	N/A	boLa class II histocompatibility antigen, DQB*0101 beta chain-like	HLA-DQB1	Y	Variation_103656 Variation_107890 Variation_111498 Variation_111517 Variation_111518 Variation_111523 Variation_31280 Variation_3603 Variation_4767 Variation_53381 Variation_59331 Variation_62501 Variation_64476 Variation_69417 Variation_69418 Variation_69421 Variation_69423 Variation_69428 Variation_69435 Variation_69437 Variation_69463 Variation_7567 Variation_7568 Variation_81338 Variation_813…
20	282	32704328	33063722	LOC100060287	pseudo	N/A	SLA class II histocompatibility antigen, DQ haplotype D alpha chain-like	HLA-DQA2	Y	Variation_62501 Variation_64476 Variation_69417 Variation_69419 Variation_69424 Variation_69435 Variation_7570
20	282	32704328	33063722	DQB	protein coding	N/A	MHC class II DQ-beta chain	HLA-DRB4	N
20	282	32704328	33063722	DQA	protein coding	N/A	MHC class II DQ-alpha chain	HLA-DQA2	Y	Variation_62501 Variation_64476 Variation_69417 Variation_69419 Variation_69424 Variation_69435 Variation_7570
20	282	32704328	33063722	DQB	protein coding	N/A	MHC class II DQ-beta chain	HLA-DRB4	N
20	283	33063722	33113375	DQA	protein coding	N/A	MHC class II DQ-alpha	HLA-DQA2	Y	Variation_62501 Variation_64476 Variation_69417 Variation_69419 Variation_69424 Variation_69435 Variation_7570
20	284	35790585	35800133	LOC100629442	protein coding	N/A	colipase-like protein C6orf126-like	CLPSL2	N
20	285	39565930	39575549
20	286	50361147	50367497
21	287	744418	805632	LOC100063353	protein coding	N/A	cytochrome P450 4F22-like	CYP4F22	Y	Variation_110218 Variation_40266
21	287	744418	805632	LOC100062102	protein coding	N/A	cytochrome P450 4F6-like	CYP4F6	N
21	288	12146802	12163614	ERCC8	protein coding	N/A	excision repair cross-complementing rodent repair deficiency, complementation group 8	ERCC8	N
22	289	2315981	2322481
22	290	20172656	20186209
22	291	20689296	20702060	SIRPA	protein coding	N/A	signal-regulatory protein alpha	SIRPA	Y	Variation_107814 Variation_35911 Variation_73457 Variation_73458 Variation_79102 Variation_79104 Variation_90438
22	292	20835590	20841690	LOC100067361	protein coding	N/A	signal-regulatory protein beta-1 isoform 3-like	SIRPB1	Y	Variation_0536 Variation_102896 Variation_102897 Variation_104187 Variation_104442 Variation_107995 Variation_110389 Variation_114874 Variation_114876 Variation_114877 Variation_1522 Variation_1992 Variation_22910 Variation_31029 Variation_32404 Variation_32405 Variation_32406 Variation_35897 Variation_35898 Variation_35899 Variation_35900 Variation_35901 Variation_35902 Variation_35903 Variation…
22	293	23900577	24012107	BPIFA2	protein coding	N/A	BPI fold containing family A, member 2	BPIFA2	N
22	293	23900577	24012107	LATH	protein coding	N/A	latherin	LATH	N
22	294	24013707	24032199
22	295	24033599	24046387
22	296	36851973	36925787
22	297	42032610	42042210
23	298	5007402	5015752
23	299	5781080	5797078
23	300	6058537	6096652
23	301	7914122	7948570
23	302	27526210	27536180
23	303	30783565	30789918	PTPRD	protein coding	N/A	protein tyrosine phosphatase, receptor type, D	PTPRD	Y	Variation_100577 Variation_100578 Variation_100579 Variation_100580 Variation_100581 Variation_100582 Variation_100583 Variation_10291 Variation_105157 Variation_105158 Variation_107513 Variation_10809 Variation_109319 Variation_109320 Variation_112332 Variation_112333 Variation_112334 Variation_112335 Variation_112336 Variation_112337
23	304	31773882	31781585
23	305	38443522	38452086
23	306	40102529	40119280	LOC100064612	protein coding	N/A	interferon alpha-14-like	IFNA14	N
23	307	45161460	45172621	LOC100067032	protein coding	N/A	mps one binder kinase activator-like 2B-like	MOB3B	N
23	308	46044997	46054547
23	309	53820458	53827069
24	310	28266078	28275875
24	311	38293317	38301718	LOC100630002	pseudo	N/A	hypothetical LOC100630002	LOC100133207	N
24	312	38354786	38403976
24	313	38669438	38682767
24	314	46739941	46748329
25	315	3928788	3968959	LOC100630528	pseudo	N/A	hypothetical LOC100630528	TDRD7	N
25	316	16274024	16285278	LOC100058233	pseudo	N/A	tricarboxylate transport protein, mitochondrial-like	SLC25A1P1	N
25	317	17564922	17636047	LOC100053653	protein coding	N/A	major allergen Equ c 1-like	MUP	N
25	317	17564922	17636047	LOC100056736	pseudo	N/A	THO complex subunit 5 homolog	THOC5	N
25	318	17967436	18036290
25	319	19146697	19163997	LOC100051420	protein coding	N/A	alpha-1-acid glycoprotein-like	ORM2	Y	Variation_100763 Variation_112481 Variation_29804 Variation_5263 Variation_5264 Variation_53071 Variation_53884 Variation_70782 Variation_8632
25	320	26859487	26867437	LOC100071264	protein coding	N/A	olfactory receptor 1L3-like	OR1L3	Y	Variation_59875
25	321	31485937	31493921	LOC100070310	protein coding	N/A	neutrophil gelatinase-associated lipocalin-like	LCN2	N
25	321	31485937	31493921	LOC100067056	protein coding	N/A	UPF0184 protein C9orf16-like	C9orf16	N
25	322	35474511	35520936	LOC100069353	pseudo	N/A	histo-blood group ABO system transferase-like	ABO	N
25	322	35474511	35520936	LOC100147494	pseudo	N/A	histo-blood group ABO system transferase 1-like	ABO	N
26	323	245407	266239
26	324	341911	357813
26	325	2830688	2865469
26	326	13590953	13601003	LOC100068696	protein coding	N/A	multidrug resistance-associated protein 1-like	ABCC13	Y	Variation_103037
26	327	14691353	14712038
26	328	21953438	21966441
26	329	27518227	27524583	LOC100053163	protein coding	N/A	hypothetical protein LOC100053163	KRTAP19-3	N
26	330	32471798	32582557	LOC100061592	pseudo	N/A	carbonyl reductase [NADPH] 1-like	CBR1	Y	Variation_8893
26	330	32471798	32582557	LOC100146783	pseudo	N/A	carbonyl reductase [NADPH] 1-like	CBR1	Y	Variation_8893
26	330	32471798	32582557	LOC100630657	pseudo	N/A	carbonyl reductase [NADPH] 1-like	CBR1	Y	Variation_8893
26	330	32471798	32582557	LOC100146481	pseudo	N/A	carbonyl reductase [NADPH] 1-like	CBR1	Y	Variation_8893
26	330	32471798	32582557	LOC100061454	pseudo	N/A	carbonyl reductase [NADPH] 3-like	CBR3	Y	Variation_26958 Variation_34484 Variation_50772 Variation_7322 Variation_8893 Variation_8894
26	331	37891436	37897862
26	332	39988862	40001868	ITGB2	protein coding	N/A	integrin, beta 2 (complement component 3 receptor 3 and 4 subunit)	ITGB2	Y	Variation_10604 Variation_108813 Variation_26991 Variation_50786 Variation_53434
27	333	7247884	7254034
27	334	9431159	9441809
27	335	31512510	31519260
27	336	33127354	33141758	LOC100146734	pseudo	N/A	zinc finger protein 596-like	ZNF596	Y	Variation_2723 Variation_31413 Variation_3716 Variation_4575 Variation_8587
27	337	33268845	33288097
27	338	33566464	33588420	DEFA5	protein coding	N/A	defensin, alpha 5, Paneth cell-specific	DEFA5	Y	Variation_0296 Variation_3719 Variation_4577 Variation_8592
27	338	33566464	33588420	DEFA11	protein coding	N/A	Paneth cell-specific alpha-defensin 11	DEFA11	N
27	339	33600171	33635183	DEFA11	protein coding	N/A	Paneth cell-specific alpha-defensin 11	DEFA11	N
27	340	33645283	33693108	DEFA35L	protein coding	N/A	Paneth cell-specific alpha-defensin 35L	DEFA35L	N
27	340	33645283	33693108	LOC100629563	pseudo	N/A	defensin-5-like	DEFA5	Y	Variation_0296 Variation_3719 Variation_4577 Variation_8592
27	340	33645283	33693108	DEFA26	protein coding	N/A	Paneth cell-specific alpha-defensin 26	DEFA26	N
27	341	33892892	33907448
28	342	151	281857	LOC100049839	pseudo	N/A	homer protein homolog 2-like	HOMER2	Y	Variation_0789 Variation_35349 Variation_72332
28	343	284964	394873	LOC100049910	pseudo	N/A	probable palmitoyltransferase ZDHHC20-like	ZDHHC20	Y	Variation_106875 Variation_25211 Variation_71689 Variation_76269 Variation_76270 Variation_86727 Variation_86728 Variation_86729
28	344	2014823	2032684
28	345	11513139	11521299
28	346	30075005	30081955
28	347	32684187	32692513	LOC100069031	protein coding	N/A	intestine-specific homeobox-like	ISX	N
28	348	33571559	33607768	LOC100069448	protein coding	N/A	apolipoprotein L3-like	APOL3	Y	Variation_9334
29	349	7199694	7209456
29	350	9907412	9913825	YME1L1	protein coding	N/A	YME1-like 1 (S. cerevisiae)	YME1L1	Y	Variation_5416
29	350	9907412	9913825	MASTL	protein coding	N/A	microtubule associated serine/threonine kinase-like	MASTL	Y	Variation_5416 Variation_5589
29	351	13106275	13115055	LOC100629657	protein coding	N/A	hypothetical protein LOC100629657	C10orf67	N
29	352	19194251	19201104
29	353	24594453	24600709

## Sheet: Table S4
Table S4: The detailed features of CNVRs on chromosomes identified in this study
Chr	CNVR_ID	Start(bp)	End(bp)	Length(bp)	Status	No.
1	1	27251	59044	31794	loss	1
1	2	13887368	13902168	14801	loss	1
1	3	33918586	33937152	18567	loss	1
1	4	80228142	80243552	15411	loss	1
1	5	88984436	88992846	8411	gain	1
1	6	109428553	109544209	115657	gain	4
1	7	110050103	110148214	98112	both	3
1	8	114080853	114195676	114824	loss	4
1	9	114243905	114275881	31977	loss	3
1	10	155345811	155737278	391468	loss	4
1	11	156361343	156389035	27693	loss	2
1	12	156391039	156399439	8401	loss	1
1	13	158382389	158397297	14909	gain	4
1	14	158948941	159207488	258548	loss	5
1	15	159411303	159530805	119503	loss	1
1	16	160213835	160222235	8401	loss	1
1	17	160315350	160325283	9934	loss	1
1	18	162558385	162593311	34927	gain	1
1	19	162611840	162751945	140106	loss	1
1	20	165472047	165479949	7903	loss	1
1	21	171813476	171820211	6736	gain	1
1	22	182684290	182692591	8302	loss	1
2	23	224690	299482	74793	both	3
2	24	11616658	11710183	93526	loss	1
2	25	34721024	34729926	8903	gain	3
2	26	47294737	47331743	37007	gain	2
2	27	49534415	49541365	6951	gain	1
2	28	52435630	52443881	8252	gain	1
2	29	55171568	55178101	6534	loss	1
2	30	60038480	60046600	8121	loss	1
2	31	73604642	73805825	201184	gain	4
2	32	78933672	78940010	6339	loss	2
2	33	103459481	103472492	13012	loss	1
2	34	111782961	111789661	6701	loss	1
3	35	1670739	1681156	10418	gain	5
3	36	7952292	8050379	98088	loss	1
3	37	9017522	9034372	16851	loss	2
3	38	22292441	22312521	20081	gain	1
3	39	25609838	25635033	25196	loss	1
3	40	32065061	32071824	6764	loss	1
3	41	42623620	42631585	7966	gain	1
3	42	53788618	53799856	11239	gain	2
3	43	71048903	71056951	8049	gain	3
3	44	80333001	80349450	16450	loss	1
3	45	91506063	91518914	12852	loss	1
3	46	100526199	100536100	9902	gain	1
3	47	109391703	109400034	8332	loss	3
3	48	115869374	115957005	87632	loss	3
4	49	6195407	6206484	11078	loss	1
4	50	8953158	9032465	79308	loss	1
4	51	9237609	9294105	56497	loss	1
4	52	9296925	9352735	55811	gain	3
4	53	9357482	9571889	214408	loss	1
4	54	9587902	9682345	94444	loss	2
4	55	18700144	18708444	8301	loss	1
4	56	19298553	19307054	8502	loss	1
4	57	25574420	25597020	22601	gain	2
4	58	33179024	33189290	10267	gain	1
4	59	35225197	35232997	7801	loss	3
4	60	56405604	56411912	6309	loss	1
4	61	56583960	56590517	6558	loss	1
4	62	72021618	72028117	6500	loss	1
4	63	75852459	75858778	6320	gain	1
4	64	80161509	80167637	6129	loss	2
4	65	92383416	92389682	6267	loss	1
4	66	95276778	95298829	22052	loss	1
4	67	95723148	95732635	9488	gain	2
4	68	96110241	96117994	7754	gain	1
4	69	96671482	96694559	23078	loss	2
4	70	101975714	101985154	9441	loss	1
4	71	105953489	105960089	6601	gain	5
5	72	23555604	23574470	18867	loss	4
5	73	36518034	36524685	6652	gain	2
5	74	37799201	37967150	167950	gain	5
5	75	37968800	37981661	12862	gain	5
5	76	38674017	38683767	9751	gain	1
5	77	39288574	39309641	21068	loss	3
5	78	41269802	41283081	13280	loss	2
5	79	44545811	44568084	22274	gain	4
5	80	47762368	47804513	42146	loss	2
5	81	74974226	74993578	19353	loss	1
5	82	75104374	75161472	57099	loss	1
5	83	99122450	99138799	16350	loss	2
6	84	3209926	3217631	7706	loss	1
6	85	21239009	21245424	6416	loss	1
6	86	21740849	21752399	11551	loss	1
6	87	25268305	25284669	16365	loss	1
6	88	27916570	27926292	9723	loss	1
6	89	35052213	35093878	41666	gain	2
6	90	37937216	37952129	14914	loss	1
6	91	39067969	39084126	16158	loss	1
6	92	57171335	57182699	11365	loss	1
6	93	59770915	59777505	6591	gain	3
6	94	66386907	66413164	26258	loss	1
6	95	72450845	72457651	6807	loss	1
6	96	73011119	73023655	12537	loss	1
7	97	34601418	34609377	7960	loss	1
7	98	34619225	34685655	66431	gain	5
7	99	38535298	38543603	8306	gain	1
7	100	41223070	41233074	10005	loss	1
7	101	44203074	44235063	31990	loss	1
7	102	50347179	50355368	8190	loss	1
7	103	52024137	52116182	92046	gain	3
7	104	52491389	52530795	39407	gain	3
7	105	52627128	52663188	36061	gain	3
7	106	52665391	52736779	71389	gain	1
7	107	65684237	65690637	6401	loss	1
7	108	68633043	68646251	13209	loss	1
7	109	73343110	73706498	363389	loss	2
7	110	73819844	73847238	27395	gain	1
7	111	73925048	73935085	10038	gain	2
7	112	74544369	74560454	16086	loss	1
7	113	74866891	74920473	53583	gain	4
7	114	76135951	76170377	34427	gain	4
7	115	87391029	87401080	10052	loss	1
7	116	90736631	90744620	7990	loss	1
7	117	91073870	91080570	6701	loss	1
7	118	91383105	91402958	19854	loss	2
8	119	596382	701543	105162	loss	2
8	120	1620155	1684830	64676	loss	2
8	121	1916811	2104642	187832	loss	3
8	122	2113602	2142670	29069	loss	1
8	123	2144133	2154567	10435	gain	1
8	124	2159362	2167646	8285	loss	1
8	125	2170464	2191014	20551	loss	1
8	126	2231644	2485504	253861	loss	2
8	127	3801351	3903925	102575	loss	4
8	128	4314799	4367221	52423	loss	1
8	129	4401272	4407872	6601	gain	1
8	130	4514195	4525558	11364	loss	1
8	131	4982076	4999497	17422	loss	2
8	132	12968525	13020317	51793	loss	3
8	133	20921560	20928360	6801	gain	1
8	134	24708219	24714877	6659	loss	1
8	135	26997900	27007596	9697	gain	1
8	136	30195442	30202392	6951	gain	1
8	137	30204897	30213867	8971	loss	3
8	138	31262019	31271640	9622	loss	1
8	139	31452542	31465958	13417	loss	1
8	140	54005786	54018743	12958	loss	1
8	141	66130520	66143620	13101	loss	1
8	142	84297220	84321806	24587	gain	2
9	143	441774	450247	8474	loss	1
9	144	3464291	3504709	40419	loss	3
9	145	27077000	27086701	9702	loss	1
9	146	38479425	38487775	8351	loss	1
9	147	70969124	71035950	66827	loss	2
9	148	81704224	81712575	8352	loss	1
10	149	12309189	12320622	11434	loss	2
10	150	12379084	12440276	61193	loss	3
10	151	14838112	14852468	14357	loss	1
10	152	15480721	15489371	8651	gain	3
10	153	20968524	20979674	11151	loss	2
10	154	21319741	21332936	13196	loss	1
10	155	21934757	21970926	36170	loss	1
10	156	23875202	23937217	62016	loss	2
10	157	24206923	24214142	7220	loss	1
10	158	25589978	25602985	13008	loss	5
10	159	29185044	29196180	11137	loss	1
10	160	38785432	38791783	6352	loss	1
10	161	46449441	46456151	6711	gain	2
10	162	48030523	48043830	13308	loss	1
10	163	53928569	53969562	40994	loss	1
10	164	71826866	71833666	6801	gain	1
10	165	75124031	75138907	14877	loss	1
11	166	21563361	21573561	10201	loss	1
11	167	21817121	21835211	18091	loss	2
11	168	32417758	32428022	10265	gain	1
11	169	32881453	32892534	11082	loss	5
11	170	41726390	41742470	16081	loss	4
11	171	41831456	41849869	18414	gain	1
11	172	41856369	41895567	39199	loss	3
11	173	52923107	52932700	9594	loss	1
11	174	58866070	58894702	28633	loss	1
12	175	4037294	4103566	66273	both	4
12	176	9548478	9556478	8001	loss	1
12	177	12318184	12396167	77984	loss	1
12	178	12487642	13480781	993140	gain	5
12	179	13482585	14937470	1454886	gain	5
12	180	19713555	19724623	11069	gain	5
13	181	1497390	1508926	11537	gain	1
13	182	5400799	5407614	6816	gain	1
13	183	6451755	6458471	6717	gain	1
13	184	8203999	8276618	72620	loss	2
13	185	15545082	15554696	9615	gain	1
13	186	31537901	31546052	8152	loss	1
13	187	39573264	39594383	21120	both	3
13	188	39873162	39890824	17663	loss	3
13	189	40064758	40106891	42134	loss	3
14	190	1783953	1797127	13175	loss	1
14	191	29559874	29590802	30929	loss	1
14	192	51867578	51894298	26721	loss	1
14	193	52207369	52269109	61741	loss	2
14	194	53224298	53333664	109367	loss	2
14	195	59813878	59823838	9961	loss	1
14	196	86213467	86237444	23978	loss	1
14	197	92766286	92775691	9406	gain	1
14	198	93456119	93462268	6150	loss	1
15	199	5667555	5690675	23121	gain	1
15	200	26631979	26640129	8151	loss	2
15	201	46421046	46427807	6762	loss	1
15	202	57106642	57113242	6601	gain	1
15	203	65885620	65898757	13138	loss	1
15	204	65900207	65919779	19573	loss	1
16	205	2765651	2839164	73514	loss	2
16	206	3197351	3215463	18113	gain	2
16	207	10486992	10493142	6151	loss	1
16	208	15829189	15838566	9378	loss	1
16	209	22301346	22307946	6601	loss	1
16	210	70770227	70776658	6432	loss	1
16	211	74376989	74388039	11051	loss	2
17	212	447739	462436	14698	gain	1
17	213	1882021	1896872	14852	gain	5
17	214	7261653	7267838	6186	loss	1
17	215	13125418	13134668	9251	loss	1
17	216	13435731	13445534	9804	gain	3
17	217	15489031	15498731	9701	gain	3
17	218	20178861	20185284	6424	gain	1
17	219	31596554	31616171	19618	loss	1
17	220	33332800	33341051	8252	loss	1
17	221	36727136	36736707	9572	loss	1
17	222	39638521	39646572	8052	gain	1
17	223	42559316	42567718	8403	gain	1
17	224	53772348	53796800	24453	loss	1
17	225	53940735	53950591	9857	loss	1
17	226	54631178	54639248	8071	gain	2
17	227	55744370	55761749	17380	loss	1
17	228	55837007	55846962	9956	loss	1
18	229	820108	828640	8533	gain	1
18	230	3285198	3350421	65224	gain	1
18	231	3415631	3432803	17173	loss	2
18	232	3457478	3464647	7170	gain	1
18	233	9561986	9673134	111149	loss	3
18	234	9676600	9717320	40721	gain	1
18	235	13054487	13078048	23562	loss	1
18	236	13120166	13158991	38826	both	4
18	237	14423483	14430208	6726	gain	1
18	238	24548662	24564949	16288	loss	1
18	239	37036121	37044670	8550	gain	1
18	240	50884421	50897489	13069	loss	1
18	241	64436906	64463338	26433	both	2
18	242	82409773	82436555	26783	loss	1
19	243	7298742	7311877	13136	gain	1
19	244	30073331	30096244	22914	loss	1
19	245	30278493	30284894	6402	loss	1
19	246	36792355	36849037	56683	gain	1
19	247	46384024	46397275	13252	gain	1
19	248	56785950	56800651	14702	gain	1
19	249	57061172	57072244	11073	loss	1
20	250	2940967	2947140	6174	loss	1
20	251	6387293	6396945	9653	gain	1
20	252	20003181	20014744	11564	loss	1
20	253	21617828	21637307	19480	loss	4
20	254	22059690	22066097	6408	loss	1
20	255	24233953	24297061	63109	loss	3
20	256	24298890	24305204	6315	gain	2
20	257	24389411	24403862	14452	gain	2
20	258	24478743	24530614	51872	gain	1
20	259	24836672	24846382	9711	gain	5
20	260	25205181	25212890	7710	gain	5
20	261	26267902	26276525	8624	loss	1
20	262	26401892	26523375	121484	gain	2
20	263	27428742	27490617	61876	loss	3
20	264	27711167	27730796	19630	loss	2
20	265	28316842	28323008	6167	loss	1
20	266	28399224	28438397	39174	loss	2
20	267	28647062	28660168	13107	loss	1
20	268	28980121	29085201	105081	loss	2
20	269	29155644	29164411	8768	loss	1
20	270	29502779	29511129	8351	loss	1
20	271	29572528	29580823	8296	loss	4
20	272	30600383	30608733	8351	loss	1
20	273	30610083	30642951	32869	loss	1
20	274	30644701	30669860	25160	loss	1
20	275	30727875	30805822	77948	gain	1
20	276	30835431	31035526	200096	both	2
20	277	31197946	31212593	14648	loss	1
20	278	31956623	32001684	45062	loss	2
20	279	32071148	32127270	56123	loss	1
20	280	32163795	32182161	18367	loss	1
20	281	32650985	32657452	6468	loss	1
20	282	32704328	33063722	359395	loss	5
20	283	33063722	33113375	49654	loss	1
20	284	35790585	35800133	9549	loss	1
20	285	39565930	39575549	9620	both	2
20	286	50361147	50367497	6351	gain	2
21	287	744418	805632	61215	gain	2
21	288	12146802	12163614	16813	gain	3
22	289	2315981	2322481	6501	loss	1
22	290	20172656	20186209	13554	loss	1
22	291	20689296	20702060	12765	loss	3
22	292	20835590	20841690	6101	loss	1
22	293	23900577	24012107	111531	loss	1
22	294	24013707	24032199	18493	loss	1
22	295	24033599	24046387	12789	loss	1
22	296	36851973	36925787	73815	both	3
22	297	42032610	42042210	9601	loss	2
23	298	5007402	5015752	8351	loss	1
23	299	5781080	5797078	15999	gain	1
23	300	6058537	6096652	38116	loss	1
23	301	7914122	7948570	34449	loss	1
23	302	27526210	27536180	9971	gain	5
23	303	30783565	30789918	6354	loss	1
23	304	31773882	31781585	7704	gain	2
23	305	38443522	38452086	8565	gain	1
23	306	40102529	40119280	16752	gain	5
23	307	45161460	45172621	11162	loss	1
23	308	46044997	46054547	9551	loss	1
23	309	53820458	53827069	6612	loss	1
24	310	28266078	28275875	9798	loss	1
24	311	38293317	38301718	8402	loss	1
24	312	38354786	38403976	49191	loss	2
24	313	38669438	38682767	13330	loss	2
24	314	46739941	46748329	8389	gain	1
25	315	3928788	3968959	40172	loss	1
25	316	16274024	16285278	11255	loss	1
25	317	17564922	17636047	71126	gain	1
25	318	17967436	18036290	68855	loss	2
25	319	19146697	19163997	17301	loss	1
25	320	26859487	26867437	7951	loss	1
25	321	31485937	31493921	7985	gain	1
25	322	35474511	35520936	46426	loss	3
26	323	245407	266239	20833	gain	3
26	324	341911	357813	15903	loss	1
26	325	2830688	2865469	34782	loss	1
26	326	13590953	13601003	10051	loss	1
26	327	14691353	14712038	20686	gain	3
26	328	21953438	21966441	13004	gain	1
26	329	27518227	27524583	6357	gain	1
26	330	32471798	32582557	110760	loss	1
26	331	37891436	37897862	6427	loss	1
26	332	39988862	40001868	13007	loss	1
27	333	7247884	7254034	6151	loss	1
27	334	9431159	9441809	10651	loss	1
27	335	31512510	31519260	6751	loss	1
27	336	33127354	33141758	14405	gain	1
27	337	33268845	33288097	19253	gain	1
27	338	33566464	33588420	21957	gain	2
27	339	33600171	33635183	35013	loss	2
27	340	33645283	33693108	47826	both	4
27	341	33892892	33907448	14557	gain	1
28	342	151	281857	281707	loss	1
28	343	284964	394873	109910	loss	2
28	344	2014823	2032684	17862	gain	1
28	345	11513139	11521299	8161	loss	2
28	346	30075005	30081955	6951	loss	1
28	347	32684187	32692513	8327	gain	1
28	348	33571559	33607768	36210	loss	1
29	349	7199694	7209456	9763	loss	1
29	350	9907412	9913825	6414	loss	1
29	351	13106275	13115055	8781	loss	1
29	352	19194251	19201104	6854	loss	1
29	353	24594453	24600709	6257	loss	1
30				0
31				0
X	一	一	一	一	一	一

## Sheet: Table S5
Table S5: CNVRs identified in this study in comparison with the previous studies
Chr	CNVR_ID	Start(bp)	End(bp)	Status	CNV regions detected CGH analysis Start(bp)	CNV regions detected CGH analysis End(bp)	CNV regions detected CGH analysis Status	CNV regions detected by PennCNV Start(bp)	CNV regions detected by PennCNV End(bp)	CNV regions detected by PennCNV Status	CNV regions detected by CNVPartition, PennCNV, QuantiSNP Start(bp)	CNV regions detected by CNVPartition, PennCNV, QuantiSNP Start(bp)	CNV regions detected by CNVPartition, PennCNV, QuantiSNP Status
1	3	33918586	33937152	loss	33918357	33935455	loss
1	6	109428553	109544209	gain				109437334	109473816	loss, gain
1	8	114080853	114195676	loss	114017616	114214726	loss, gain
1	10	155345811	155737278	loss	155360077	155640397	loss, gain	154902949	155656642	loss	155487276	155656642	loss, gain
1	11	156361343	156389035	loss				155795029	156870455	loss	155795029	156870455	loss
1	12	156391039	156399439	loss
1	14	158948941	159207488	loss	158563620	160690321	loss, gain	158969159	159109725	loss, gain
1	15	159411303	159530805	loss
1	16	160213835	160222235	loss
1	17	160315350	160325283	loss
1	18	162558385	162593311	gain	162366475	163203266	loss gain
1	19	162611840	162751945	loss
2	25	34721024	34729926	gain	34703326	34730548	loss
2	26	47294737	47331743	gain	47330393	47330752	gain	47257405	47320158	loss
3	45	91506063	91518914	loss	91456385	94667023	loss
3	48	115869374	115957005	loss	115883522	116023704	loss, gain
4	50	8953158	9032465	loss	8977140	8997390	loss, gain
4	51	9237609	9294105	loss				9121425	9500292	loss, gain
4	52	9296925	9352735	gain
4	53	9357482	9571889	loss	9326023	9543769	loss, gain
5	74	37799201	37967150	gain	37878731	37954286	loss, gain	37840041	37916448	loss	37840041	37916448	loss
5	77	39288574	39309641	loss	39295305	39295922	gain
6	95	72450845	72457651	loss				71956823	72607543	loss	72032729	72607543	loss, gain
7	98	34619225	34685655	gain	34644677	34683354	loss, gain
7	101	44203074	44235063	loss	44215147	44233261	gain
7	103	52024137	52116182	gain	52115110	52127326	loss, gain
7	104	52491389	52530795	gain				52328145	52498211	loss
7	105	52627128	52663188	gain	52617898	52737112	loss, gain	52610482	52677786	gain	52610482	52677786	gain
7	106	52665391	52736779	gain
7	109	73343110	73706498	loss	73056824	73699458	loss, gain	73371661	73666395	loss, gain
7	112	74544369	74560454	loss	74472108	74605211	loss
7	113	74866891	74920473	gain	74893608	74894653	loss, gain
7	114	76135951	76170377	gain	76148351	76167361	loss
8	120	1620155	1684830	loss	1612178	2515701	loss
8	121	1916811	2104642	loss				1722878	2213144	loss, gain
8	122	2113602	2142670	loss
8	123	2144133	2154567	gain
8	124	2159362	2167646	loss
8	125	2170464	2191014	loss
8	126	2231644	2485504	loss
8	127	3801351	3903925	loss	3616698	4032104	loss, gain
8	128	4314799	4367221	loss				4183178	4646812	loss	4280605	4621044	loss, gain
8	129	4401272	4407872	gain	4381193	4648028	gain
8	130	4514195	4525558	loss
8	131	4982076	4999497	loss	4855195	4995102	loss, gain
9	147	70969124	71035950	loss	70971463	70973749	gain	70971456	71020023	loss
10	152	15480721	15489371	gain	15480123	15521262	loss, gain
10	154	21319741	21332936	loss	21319291	21319945	gain	21301438	21335645	gain
10	156	23875202	23937217	loss	23893678	24014968	loss
10	157	24206923	24214142	loss	24212188	24213091	gain
10	159	29185044	29196180	loss	28722686	29778429	loss
10	165	75124031	75138907	loss	75083908	75575629	loss, gain
11	168	32417758	32428022	gain	32411858	32432240	loss
11	169	32881453	32892534	loss	32888109	32893446	loss, gain
11	174	58866070	58894702	loss	58885501	58895383	gain
12	177	12318184	12396167	loss	12314908	15866355	loss, gain
12	178	12487642	13480781	gain				12524489	13488187	loss	12524489	14777981	loss,gain
12	179	13482585	14937470	gain				13945011	14777981	loss
12	180	19713555	19724623	gain	19693563	19714287	loss, gain
13	184	8203999	8276618	loss	8154145	8263954	loss, gain	8023293	8336831	gain
13	186	31537901	31546052	loss	31510175	31887849	loss, gain
13	187	39573264	39594383	loss, gain	39573326	39595208	loss, gain
14	194	53224298	53333664	loss				52997893	53417443	gain
14	197	92766286	92775691	gain	92762181	92774330	gain
14	198	93456119	93462268	loss	93437990	93495901	loss
15	202	57106642	57113242	gain				57107237	57203204	loss,gain
16	205	2765651	2839164	loss				2716637	2787127	gain
17	214	7261653	7267838	loss				7219757	7291227	gain
17	219	31596554	31616171	loss	30759322	32765471	loss, gain
17	224	53772348	53796800	loss	52700535	53836553	loss
17	227	55744370	55761749	loss	55531829	57176712	loss, gain
17	228	55837007	55846962	loss
18	230	3285198	3350421	gain	3300380	3350101	loss, gain	3286734	3440128	gain
18	231	3415631	3432803	loss
18	233	9561986	9673134	loss				9608605	9810377	gain
18	234	9676600	9717320	gain
18	235	13054487	13078048	loss	13012250	13708786	loss, gain
18	236	13120166	13158991	loss, gain				13135454	13194121	gain
18	238	24548662	24564949	loss				24529189	24674961	loss
19	246	36792355	36849037	gain	36820673	36836679	loss, gain
20	255	24233953	24297061	loss	24164996	24626951	loss, gain	24257326	24485375	gain
20	256	24298890	24305204	gain
20	257	24389411	24403862	gain
20	258	24478743	24530614	gain
20	262	26401892	26523375	gain	26300522	26489387	loss, gain	26371568	26564881	gain
20	263	27428742	27490617	loss	27461227	27517617	loss, gain
20	264	27711167	27730796	loss	27711480	27727639	gain
20	266	28399224	28438397	loss	28369598	28574456	gain	28355086	28731640	loss
20	267	28647062	28660168	loss
20	268	28980121	29085201	loss	28993848	29163260	loss, gain
20	269	29155644	29164411	loss
20	272	30600383	30608733	loss	30544928	31231182	loss, gain
20	273	30610083	30642951	loss
20	274	30644701	30669860	loss
20	275	30727875	30805822	gain
20	276	30835431	31035526	loss, gain
20	277	31197946	31212593	loss
20	278	31956623	32001684	loss				31961012	32367245	loss,gain
20	279	32071148	32127270	loss							32059082	32210308	loss,gain
20	280	32163795	32182161	loss
20	282	32704328	33063722	loss	32789906	32804295	loss
20	283	33063722	33113375	loss	33106288	33123365	loss, gain
20	286	50361147	50367497	gain	50347866	50518363	loss
21	287	744418	805632	gain	711218	1377016	loss, gain
22	293	23900577	24012107	loss	23902603	23967017	loss	23909436	24034489	gain
22	294	24013707	24032199	loss
22	295	24033599	24046387	loss
22	296	36851973	36925787	both				36732680	36920538	loss,gain
23	300	6058537	6096652	loss	6054126	6116295	gain
23	301	7914122	7948570	loss				7331191	8512483	gain
23	303	30783565	30789918	loss	30335924	30937229	loss
23	306	40102529	40119280	gain	40098837	40153090	loss, gain
24	312	38354786	38403976	loss				38370785	38375555	gain
25	317	17564922	17636047	gain				17593725	18141741	loss, gain
25	318	17967436	18036290	loss
25	320	26859487	26867437	loss	26274719	26980393	loss, gain	26318531	26942120	loss	26318531	27125754	loss, gain
25	322	35474511	35520936	loss	35463660	35517632	loss, gain
26	323	245407	266239	gain				52232	357957	loss
26	324	341911	357813	loss
28	348	33571559	33607768	loss	33290654	33652726	loss,gain

## Sheet: Table S6
Table S6: CNVRs commonly identified in all experimental breeds
Chr	Start(bp)	End(bp)	Length(bp)
1	158953194	158995936	42743
1	158997887	159057778	59892
1	159059328	159072635	13308
1	159109853	159116004	6152
1	159118204	159136807	18604
1	159139057	159187936	48880
3	1670739	1681156	10418
4	105953489	105960089	6601
5	37799201	37808994	9794
5	37810694	37816953	6260
5	37818703	37884906	66204
5	37886356	37896023	9668
5	37897723	37935815	38093
5	37937317	37958374	21058
5	37960124	37967150	7027
5	37968800	37978578	9779
7	34619225	34685655	66431
10	25589978	25602985	13008
11	32881453	32892534	11082
12	12491054	12759089	268036
12	12777143	12892453	115311
12	12913343	12962174	48832
12	12963783	12970594	6812
12	12972194	12977009	4816
12	13317624	13350903	33280
12	13352253	13364107	11855
12	13365257	13434878	69622
12	13436078	13454379	18302
12	13472596	13479056	6461
12	14273380	14337938	64559
12	14339438	14372818	33381
12	14374518	14437775	63258
12	14439526	14446226	6701
12	19714855	19724623	9769
17	1882021	1893672	11652
20	24836672	24846382	9711
20	25206535	25211485	4951
20	32914820	32930673	15854
20	33014371	33050708	36338
23	27526210	27534280	8071
23	40102529	40119280	16752

## Sheet: Table S7
Table S7: Gene Ontology (GO) analysis of CNVs genes
Category	Term	Count	%	P Value	Genes
GOTERM_MF_FAT	GO:0004984~olfactory receptor activity	108	38.2979	3.09157e-104	OR56B2P, OR4F21, OR5L1, OR8S1, OR4L1, OR4C5, OR6S1, OR4F29, OR52D1, OR4C3, OR8K1, OR4D1, OR4S2, OR6C2, OR8K5, OR6C3, OR8K3, OR7C2, OR5B21, OR4F15, OR5M3, OR5M9, OR10AG1, OR8J2, OR52K1, OR8J3, OR7D4, OR5AR1, OR2Z1, OR2B3, OR51B2, OR8U9, OR8U8, OR5AL1, OR5AS1, OR5F1, OR2AG1, OR4K3, OR5P2, OR7G1, OR2AG2, OR13H1, OR5M10, OR5M11, OR4B1, OR2M2, OR1F1, OR5AC1, OR12D2, OR52M1, OR51I2, OR12D3, OR4A15, OR4…
GOTERM_BP_FAT	GO:0007608~sensory perception of smell	107	37.9433	1.27059e-103	OR56B2P, OR4F21, OR5L1, OR8S1, OR4L1, OR4C5, OR6S1, OR4F29, OR52D1, OR4C3, OR8K1, OR4D1, OR4S2, OR6C2, OR8K5, OR6C3, OR8K3, OR7C2, OR5B21, OR4F15, OR5M3, OR5M9, OR10AG1, OR8J2, OR52K1, OR8J3, OR7D4, OR5AR1, OR2Z1, OR2B3, OR51B2, OR8U9, OR8U8, OR5AL1, OR5AS1, OR5F1, OR2AG1, OR4K3, OR5P2, OR7G1, OR2AG2, OR13H1, OR5M10, OR5M11, OR4B1, OR2M2, OR1F1, OR5AC1, OR12D2, OR52M1, OR51I2, OR12D3, OR4A15, OR4…
GOTERM_BP_FAT	GO:0007606~sensory perception of chemical stimulus	109	38.6525	1.83651e-101	OR56B2P, OR4F21, OR5L1, OR8S1, OR4L1, OR4C5, OR6S1, OR4F29, OR4C3, OR52D1, OR8K1, OR4D1, OR4S2, OR6C2, OR8K5, OR6C3, OR8K3, OR7C2, OR5B21, OR4F15, OR5M3, OR5M9, OR10AG1, OR8J2, OR52K1, OR8J3, OR7D4, OR5AR1, OR2Z1, OR2B3, OR51B2, OR8U9, OR8U8, OR5AL1, OR5AS1, OR5F1, OR2AG1, OR4K3, OR5P2, OR7G1, OR2AG2, OR13H1, OR5M10, OR5M11, OR4B1, OR2M2, OR1F1, OR5AC1, OR12D2, OR52M1, OR51I2, OR12D3, OR4A15, OR4…
GOTERM_BP_FAT	GO:0007600~sensory perception	109	38.6525	1.8702e-75	OR56B2P, OR4F21, OR5L1, OR8S1, OR4L1, OR4C5, OR6S1, OR4F29, OR4C3, OR52D1, OR8K1, OR4D1, OR4S2, OR6C2, OR8K5, OR6C3, OR8K3, OR7C2, OR5B21, OR4F15, OR5M3, OR5M9, OR10AG1, OR8J2, OR52K1, OR8J3, OR7D4, OR5AR1, OR2Z1, OR2B3, OR51B2, OR8U9, OR8U8, OR5AL1, OR5AS1, OR5F1, OR2AG1, OR4K3, OR5P2, OR7G1, OR2AG2, OR13H1, OR5M10, OR5M11, OR4B1, OR2M2, OR1F1, OR5AC1, OR12D2, OR52M1, OR51I2, OR12D3, OR4A15, OR4…
GOTERM_BP_FAT	GO:0050890~cognition	109	38.6525	4.91094e-70	OR56B2P, OR4F21, OR5L1, OR8S1, OR4L1, OR4C5, OR6S1, OR4F29, OR4C3, OR52D1, OR8K1, OR4D1, OR4S2, OR6C2, OR8K5, OR6C3, OR8K3, OR7C2, OR5B21, OR4F15, OR5M3, OR5M9, OR10AG1, OR8J2, OR52K1, OR8J3, OR7D4, OR5AR1, OR2Z1, OR2B3, OR51B2, OR8U9, OR8U8, OR5AL1, OR5AS1, OR5F1, OR2AG1, OR4K3, OR5P2, OR7G1, OR2AG2, OR13H1, OR5M10, OR5M11, OR4B1, OR2M2, OR1F1, OR5AC1, OR12D2, OR52M1, OR51I2, OR12D3, OR4A15, OR4…
GOTERM_BP_FAT	GO:0007186~G-protein coupled receptor protein signaling pathway	116	41.1348	3.2543e-68	OR56B2P, OR4F21, OR5L1, OR8S1, OR4L1, OR4C5, OR6S1, OR4F29, OR4C3, OR52D1, OR8K1, OR4D1, OR4S2, OR6C2, OR8K5, OR6C3, OR8K3, OR7C2, OR5B21, OR4F15, OR5M3, OR5M9, OR10AG1, OR8J2, OR52K1, OR8J3, OR7D4, OR5AR1, OR2Z1, OR2B3, OR51B2, OR8U9, OR8U8, OR5AL1, OR5AS1, OR5F1, OR2AG1, OR4K3, OR5P2, OR7G1, OR2AG2, OR13H1, OR5M10, OR5M11, OR4B1, OR2M2, OR1F1, HOMER2, OR5AC1, OR12D2, OR52M1, OR51I2, OR12D3, OR4…
GOTERM_BP_FAT	GO:0050877~neurological system process	110	39.0071	4.77343e-58	OR56B2P, OR4F21, OR5L1, OR8S1, OR4L1, OR4C5, OR6S1, OR4F29, OR4C3, OR52D1, OR8K1, OR4D1, OR4S2, OR6C2, OR8K5, OR6C3, OR8K3, OR7C2, OR5B21, OR4F15, OR5M3, OR5M9, OR10AG1, OR8J2, OR52K1, OR8J3, OR7D4, OR5AR1, OR2Z1, OR2B3, OR51B2, OR8U9, OR8U8, OR5AL1, OR5AS1, OR5F1, OR2AG1, OR4K3, OR5P2, OR7G1, OR2AG2, OR13H1, OR5M10, OR5M11, OR4B1, OR2M2, OR1F1, OR5AC1, OR12D2, OR52M1, OR51I2, OR12D3, OR4A15, OR4…
GOTERM_BP_FAT	GO:0007166~cell surface receptor linked signal transduction	125	44.3262	4.92092e-53	OR56B2P, PDGFA, OR4F21, OR5L1, OR4L1, OR8S1, OR4C5, OR6S1, OR4F29, OR4C3, OR52D1, OR8K1, OR4D1, OR4S2, OR6C2, OR8K5, OR6C3, OR8K3, OR7C2, OR5B21, PTPRJ, OR5M3, TNFRSF14, OR4F15, OR5M9, OR10AG1, OR8J2, OR52K1, LILRB3, OR8J3, OR7D4, OR5AR1, OR2Z1, TWSG1, OR2B3, OR51B2, OR8U9, OR8U8, ITGB2, OR5AL1, OR5AS1, OR5F1, OR2AG1, OR4K3, OR13H1, OR5P2, OR7G1, OR2AG2, OR5M10, OR5M11, OR4B1, OR1F1, OR2M2, HOMER…
GOTERM_CC_FAT	GO:0005886~plasma membrane	140	49.6454	1.49618e-27	OR56B2P, OR4F21, OR5L1, OR4L1, OR8S1, OR4C5, OR6S1, OR4F29, OR4C3, OR52D1, OR8K1, OR4D1, OR4S2, OR6C2, OR8K5, OR6C3, OR8K3, OR7C2, OR5B21, PTPRJ, HLA-H, GBP5, HLA-A, CDHR3, OR5M3, OR4F15, TNFRSF14, OR5M9, OR10AG1, HLA-DQA2, SIRPA, HLA-DQA1, MARK2, OR52K1, PARP14, LILRB3, OR8J3, OR7D4, OR5AR1, OR2Z1, OR2B3, OR51B2, OR8U9, OR8U8, NKAIN2, ITGB2, RAB40B, OR5AL1, OR5AS1, HLA-DRB4, OR5F1, OBSCN, OR2AG1…
GOTERM_CC_FAT	GO:0016021~integral to membrane	154	54.6099	1.02176e-19	OR56B2P, OR4F21, OR5L1, OR4L1, OR8S1, SLC7A4, OR4C5, OR6S1, OR4F29, OR4C3, OR52D1, OR8K1, OR4D1, OR4S2, LILRA2, OR8K5, OR6C2, OR6C3, OR8K3, LILRA5, OR7C2, OR5B21, PTPRJ, HLA-H, CDHR3, HLA-A, OR5M3, OR4F15, TNFRSF14, ABCC13, OR5M9, OR10AG1, HLA-DQA2, SIRPA, HLA-DQA1, TMEM132D, OR8J2, OR52K1, LILRB3, OR8J3, OR7D4, BTN3A3, OR5AR1, OR2Z1, OR2B3, OR51B2, OR8U9, OR8U8, NKAIN2, ITGB2, OR5AL1, OR5AS1, HL…
GOTERM_CC_FAT	GO:0031224~intrinsic to membrane	156	55.3191	3.98233e-19	OR56B2P, OR4F21, OR5L1, OR4L1, OR8S1, SLC7A4, OR4C5, OR6S1, OR4F29, OR4C3, OR52D1, OR8K1, OR4D1, OR4S2, LILRA2, OR8K5, OR6C2, OR6C3, OR8K3, LILRA5, OR7C2, OR5B21, PTPRJ, HLA-H, CDHR3, HLA-A, OR5M3, OR4F15, TNFRSF14, ABCC13, OR5M9, OR10AG1, HLA-DQA2, SIRPA, HLA-DQA1, TMEM132D, OR8J2, OR52K1, LILRB3, OR8J3, OR7D4, BTN3A3, OR5AR1, OR2Z1, OR2B3, OR51B2, OR8U9, OR8U8, NKAIN2, ITGB2, OR5AL1, OR5AS1, HL…
GOTERM_CC_FAT	GO:0042611~MHC protein complex	7	2.48227	0.000356636	HLA-DQB1, HLA-H, HLA-A, HLA-DRB4, HLA-DQA2, HLA-DQA1, CD1D
GOTERM_BP_FAT	GO:0019882~antigen processing and presentation	7	2.48227	0.00195703	HLA-DQB1, HLA-H, HLA-A, HLA-DRB4, HLA-DQA2, HLA-DQA1, CD1D
GOTERM_MF_FAT	GO:0032395~MHC class II receptor activity	4	1.41844	0.00333882	HLA-DQB1, HLA-DRB4, HLA-DQA2, HLA-DQA1
GOTERM_CC_FAT	GO:0042613~MHC class II protein complex	4	1.41844	0.012118	HLA-DQB1, HLA-DRB4, HLA-DQA2, HLA-DQA1
GOTERM_MF_FAT	GO:0020037~heme binding	7	2.48227	0.0137775	CYP4A11, CYP4X1, EIF2AK1, CYP2C18, CYP4F22, NOS2, CYP4B1
GOTERM_BP_FAT	GO:0002504~antigen processing and presentation of peptide or polysaccharide antigen via MHC class II	4	1.41844	0.0148361	HLA-DQB1, HLA-DRB4, HLA-DQA2, HLA-DQA1
GOTERM_MF_FAT	GO:0046906~tetrapyrrole binding	7	2.48227	0.0183579	CYP4A11, CYP4X1, EIF2AK1, CYP2C18, CYP4F22, NOS2, CYP4B1

## Sheet: Table S8
Table S8: KEGG Pathway analysis of CNVs genes
Category	Term	Count	%	P Value	Genes
KEGG_PATHWAY	hsa04740:Olfactory transduction	95	33.6879	5.27894e-79	OR52A1, OR5L1, OR52A5, OR4K17, OR11A1, OR4L1, OR8S1, OR6S1, OR4F29, OR52D1, OR10A7, OR4C3, OR8K1, OR4D1, OR9A4, OR4C15, OR4S2, OR6C2, OR8K5, OR6C3, OR8K3, OR4C11, OR7C2, OR5B21, OR5I1, OR4A47, OR10J5, OR4F15, OR5M3, OR5M9, OR10AG1, OR51G1, OR51G2, OR2W1, OR52K1, OR4K15, OR4K14, OR8J3, OR4K13, OR4N5, OR7D4, OR2Z1, OR5AR1, OR1C1, OR2B3, OR8U9, OR51B2, OR5D13, OR8U8, OR5D14, OR8H3, OR5D16, OR5J2, OR…
KEGG_PATHWAY	hsa05320:Autoimmune thyroid disease	7	2.48227	0.00195907	HLA-DQB1, HLA-A, HLA-DRB4, GZMB, IFNA14, HLA-DQA2, HLA-DQA1
KEGG_PATHWAY	hsa05330:Allograft rejection	6	2.12766	0.00223008	HLA-DQB1, HLA-A, HLA-DRB4, GZMB, HLA-DQA2, HLA-DQA1
KEGG_PATHWAY	hsa05332:Graft-versus-host disease	6	2.12766	0.00319906	HLA-DQB1, HLA-A, HLA-DRB4, GZMB, HLA-DQA2, HLA-DQA1
KEGG_PATHWAY	hsa04940:Type I diabetes mellitus	6	2.12766	0.00444001	HLA-DQB1, HLA-A, HLA-DRB4, GZMB, HLA-DQA2, HLA-DQA1
KEGG_PATHWAY	hsa05416:Viral myocarditis	6	2.12766	0.0373483	HLA-DQB1, HLA-A, HLA-DRB4, ITGB2, HLA-DQA2, HLA-DQA1
KEGG_PATHWAY	hsa05310:Asthma	4	1.41844	0.0389425	HLA-DQB1, HLA-DRB4, HLA-DQA2, HLA-DQA1

## Sheet: Table S9
Table S9: The details of horse-human orthologs genes exist in OMIM
Homologous Human Gene Symbol	Genomic coordinates	OMIM_Gene_ID	Description	Gene Phenotype Relationships
DUX4	4:191,005,266 - 191,006,882	*606009	DOUBLE HOMEOBOX PROTEIN 4	FSHD
CYFIP1	15:22,892,683 - 23,003,602	*606322	CYTOPLASMIC FMRP-INTERACTING PROTEIN 1
TUBGCP5	15:22,833,394 - 22,873,890	*608147	TUBULIN-GAMMA COMPLEX-ASSOCIATED PROTEIN 5
CCNG1	5:162,864,576 - 162,872,021	*601578	CYCLIN G1
GZMB	14:25,100,159 - 25,103,431	*123910	GRANZYME B
GZMH	14:25,075,685 - 25,078,925	*116831	GRANZYME H
CYP4B1	1:47,264,669 - 47,285,020	*124075	CYTOCHROME P450, SUBFAMILY IVB, MEMBER 1
CYP4X1	1:47,489,239 - 47,516,422	*614999	CYTOCHROME P450, FAMILY 4, SUBFAMILY X, POLYPEPTIDE 1
CYP4A11	1:47,394,845 - 47,407,155	*601310	CYTOCHROME P450, SUBFAMILY IVA, POLYPEPTIDE 11
AKR7A2	1:19,629,201 - 19,638,639	*603418	ALDO-KETO REDUCTASE FAMILY 7, MEMBER A2
TNFRSF14	1:2,487,804 - 2,495,267	*602746	TUMOR NECROSIS FACTOR RECEPTOR SUPERFAMILY, MEMBER 14
DPYSL2	8:26,371,708 - 26,515,692	*602463	DIHYDROPYRIMIDINASE-LIKE 2
MAGEB17	X:16,185,603 - 16,189,515	*300763	MELANOMA ANTIGEN, FAMILY B, 17
NDST4	4:115,748,930 - 116,035,031	*615039	N-DEACETYLASE/N-SULFOTRANSFERASE 4
CES1	16:55,836,762 - 55,867,074	+114835	Carboxylesterase 1 deficiency
MT1L	16:56,651,372 - 56,652,729	*156358	METALLOTHIONEIN 1L
MT2A	16:56,642,477 - 56,643,408	*156360	METALLOTHIONEIN 2A
HTRA3	4:8,271,488 - 8,308,837	*608785	HTRA SERINE PEPTIDASE 3
TIGD1	2:233,412,778 - 233,415,225	*612972	TIGGER TRANSPOSABLE ELEMENT-DERIVED GENE 1
OR2F1	7:143,657,020-143,658,108	*608497	OLFACTORY RECEPTOR, FAMILY 2, SUBFAMILY F, MEMBER 1
ATF6	1:161,736,033 - 161,933,859	*605537	ACTIVATING TRANSCRIPTION FACTOR 6
APCS	1:159,557,615 - 159,558,660	*104770	AMYLOID P COMPONENT, SERUM
CD1D	1:158,149,736 - 158,156,216	*188410	THYMOCYTE ANTIGEN CD1D
GBP5	1:89,724,632 - 89,738,543	*611467	GUANYLATE-BINDING PROTEIN 5
GBP4	1:89,646,830 - 89,664,632	*612466	GUANYLATE-BINDING PROTEIN 4
TAS2R30	12:11,285,883 - 11,286,842	*613963	TASTE RECEPTOR, TYPE 2, MEMBER 30
TAS2R43	12:11,243,885 - 11,244,911	*612668	TASTE RECEPTOR, TYPE 2, MEMBER 43
EMR2	19:14,843,509-14,889,353	*606100	EGF-LIKE MODULE-CONTAINING, MUCIN-LIKE HORMONE RECEPTOR 2
TRIM5	11:5,684,424 - 5,706,338	*608487	TRIPARTITE MOTIF-CONTAINING PROTEIN 5
SRSF3	6:36,562,089 - 36,572,243	*603364	SPLICING FACTOR, SERINE/ARGININE-RICH, 3
GNAZ	22:23,412,668 - 23,467,220	*139160	GUANINE NUCLEOTIDE-BINDING PROTEIN, ALPHA Z POLYPEPTIDE
TUBA3C	13:19,747,909 - 19,755,991	*602528	TUBULIN, ALPHA-3C
SLC7A4	22:21,383,006 - 21,386,846	*603752	SOLUTE CARRIER FAMILY 7 (CARIONIC AMINO ACID TRANSPORTER, y+ SYSTEM), MEMBER 4
RGS6	14:72,398,816 - 73,033,237	*603894	REGULATOR OF G PROTEIN SIGNALING 6
TMEM132D	12:129,556,270 - 130,388,211	*611257	TRANSMEMBRANE PROTEIN 132D
MYO10	5:16,662,015 - 16,936,384	*601481	MYOSIN X
GSDMC	8:130,760,441 - 130,799,133	*608384	GASDERMIN C
LY6H	8:144,239,330 - 144,242,052	*603625	LYMPHOCYTE ANTIGEN 6 COMPLEX, LOCUS H
SMARCE1	17:38,783,971 - 38,804,102	*603111	SWI/SNF-RELATED, MATRIX-ASSOCIATED, ACTIN-DEPENDENT REGULATOR OF CHROMATIN, SUBFAMILY E, MEMBER 1	Coffin-Siris syndrome
TOMM40	19:45,394,476 - 45,406,945	*608061	TRANSLOCASE OF OUTER MITOCHONDRIAL MEMBRANE 40, YEAST, HOMOLOG OF
SIGLEC8	19:51,954,250 - 51,961,707	*605639	SIALIC ACID-BINDING IMMUNOGLOBULIN-LIKE LECTIN 8
LILRB3	19:54,720,146 - 54,726,958	*604820	LEUKOCYTE IMMUNOGLOBULIN-LIKE RECEPTOR, SUBFAMILY B, MEMBER 3
LILRA2	19:55,085,256 - 55,099,026	*604812	LEUKOCYTE IMMUNOGLOBULIN-LIKE RECEPTOR, SUBFAMILY A, MEMBER 2
NKAIN2	6:124,125,068 - 125,146,785	*609758	Na+/K+ TRANSPORTING ATPase-INTERACTING 2
KRT10	17:38,974,368 - 38,978,862	*148080	KERATIN 10	Ichthyosis, cyclic, with epidermolytic hyperkeratosis
LGALS9	17:25,958,173 - 25,976,585	*601879	LECTIN, GALACTOSIDE-BINDING, SOLUBLE, 9
PTPRJ	11:48,002,109 - 48,192,393	*600925	PROTEIN-TYROSINE PHOSPHATASE, RECEPTOR-TYPE, J	Colon cancer, somatic
USP25	21:17,102,496-17,252,377	*604736	UBIQUITIN-SPECIFIC PROTEASE 25
OR5I1	11:55,702,932-55,703,876	*608496	OLFACTORY RECEPTOR, FAMILY 5, SUBFAMILY I, MEMBER 1
OR5F1	11:55,761,157-55,762,101	*608492	OLFACTORY RECEPTOR, FAMILY 5, SUBFAMILY F, MEMBER 1
AIMP2	7:6,048,881 - 6,063,464	*600859	AMINOACYL tRNA SYNTHETASE COMPLEX-INTERACTING MULTIFUNCTIONAL PROTEIN 2	Parkinson disease
EIF2AK1	7:6,061,877 - 6,098,859	*613635	EUKARYOTIC TRANSLATION INITIATION FACTOR 2-ALPHA KINASE 1
ELFN1	7:1,748,797 - 1,787,589	*614964	EXTRACELLULAR LEUCINE-RICH REPEAT AND FIBRONECTIN TYPE III DOMAIN-CONTAINING PROTEIN 1
PDGFA	7:536,894 - 559,480	*173430	PLATELET-DERIVED GROWTH FACTOR, ALPHA POLYPEPTIDE
OR1F1	16:3,254,246 - 3,255,184	*603232	OLFACTORY RECEPTOR, FAMILY 1, SUBFAMILY F, MEMBER 1
COL27A1	9:116,918,230 - 117,072,974	*608461	COLLAGEN, TYPE XXVII, ALPHA-1
TWSG1	18:9,334,764 - 9,402,417	*605049	TWISTED GASTRULATION HOMOLOG 1
JMY	5:78,531,924 - 78,623,037	*604279	JUNCTION-MEDIATING AND REGULATORY PROTEIN
OBSCN	1:228,395,831-228,566,575	*608616	OBSCURIN
LRRTM4	2:76,974,848 - 77,749,501	*610870	LEUCINE-RICH REPEAT TRANSMEMBRANE PROTEIN 4
WNT7A	3:13,860,081 - 13,921,617	*601570	WINGLESS-TYPE MMTV INTEGRATION SITE FAMILY, MEMBER 7A	Fuhrmann syndrome,Ulna and fibula. absence of, with sever limb deficiency
MARK2	11:63,606,399 - 63,678,491	*600526	MAP/MICROTUBULE AFFINITY-REGULATING KINASE 2
SUCLG2	3:67,410,883 - 67,705,037	*603922	SUCCINATE-CoA LIGASE, GDP-FORMING, BETA SUBUNIT
PARP4	13:24,995,068 - 25,086,947	*607519	POLY(ADP-RIBOSE) POLYMERASE 4
LATS2	13:21,547,174 - 21,635,721	*604861	LARGE TUMOR SUPPRESSOR, DROSOPHILA, HOMOLOG OF, 2
DDX18	2:118,572,254 - 118,589,952	*606355	DEAD/H BOX 18
PARP14	3:122,399,671 - 122,449,686	*610028	POLY(ADP-RIBOSE) POLYMERASE 14
PARP15	3:122,296,448 - 122,355,535	*612066	POLY(ADP-RIBOSE) POLYMERASE 15
ARL6	3:97,483,594 - 97,517,372	*608845	ADP-RIBOSYLATION FACTOR-LIKE 6	Bardet-Biedl syndrome 3
BTN3A3	6:26,440,699 - 26,453,642	*613595	BUTYROPHILIN, SUBFAMILY 3, MEMBER A3
BTN2A2	6:26,383,323 - 26,395,101	*613591	BUTYROPHILIN, SUBFAMILY 2, MEMBER A2
HLA-A	6:29,910,246 - 29,913,660	+142800	MAJOR HISTOCOMPATIBILITY COMPLEX, CLASS I, A	Hypersensitivity syndrome,carbamazepine-induced. susceptibility to
C6orf1	6:34,214,156 - 34,216,903	*611419	CHROMOSOME 6 OPEN READING FRAME 1
HLA-DQA1	6:32,605,182 - 32,611,428	*146880	MAJOR HISTOCOMPATIBILITY COMPLEX, CLASS II, DQ ALPHA-1	Celiac disease, susceptibility to
HLA-DQB1	6:32,627,240 - 32,634,465	*604305	MAJOR HISTOCOMPATIBILITY COMPLEX, CLASS II, DQ BETA-1	Celiac disease, susceptibility to.Creutzfeldt-Jakob disease, variant, resistance to.Multiple sclerosis, susceptibility to, 1
HLA-DQA2	6:32,709,162 - 32,714,663	*613503	MAJOR HISTOCOMPATIBILITY COMPLEX, CLASS II, DQ ALPHA-2
CYP4F22	19:15,619,335 - 15,663,127	*611495	CYTOCHROME P450, FAMILY 4, SUBFAMILY F, POLYPEPTIDE 22	Ichthyosis, congenital, autosomal recessive 5
ERCC8	5:60,169,658 - 60,240,904	*609412	EXCISION-REPAIR CROSS-COMPLEMENTING, GROUP 8	Cockayne syndrome, type A.UV-sensitive syndrome 2
SIRPB1	20:1,545,029-1,600,689	*603889	SIGNAL REGULATORY PROTEIN, BETA-1
PTPRD	9:8,314,245 - 10,612,722	*601598	PROTEIN-TYROSINE PHOSPHATASE, RECEPTOR-TYPE, DELTA	Restless legs syndrome
IFNA14	9:21,239,200 - 21,239,977	*147579	INTERFERON, ALPHA-14
TDRD7	9:100,174,301 - 100,258,406	*611258	TUDOR DOMAIN-CONTAINING PROTEIN 7	Cataract, autosomal recessive congenital 4
THOC5	22:29,904,155 - 29,949,735	*612733	THO COMPLEX, SUBUNIT 5
ORM2	9:117,092,068 - 117,095,535	*138610	OROSOMUCOID 2
LCN2	9:130,911,731 - 130,915,733	*600181	LIPOCALIN 2
ABO	9:136,130,562 - 136,150,629	+110300	ABO GLYCOSYLTRANSFERASE	Blood group, ABO system
ABCC13	21:15,646,119 - 15,673,706	*608835	ATP-BINDING CASSETTE, SUBFAMILY C, MEMBER 13
CBR1	21:37,442,284 - 37,445,461	*114830	CARBONYL REDUCTASE 1
CBR3	21:37,507,262 - 37,518,859	*603608	CARBONYL REDUCTASE 3
ITGB2	21:46,305,867 - 46,348,752	*600065	INTEGRIN, BETA-2	Leukocyte adhesion deficiency
DEFA5	8:6,912,828 - 6,914,258	*600472	DEFENSIN, ALPHA, 5
HOMER2	15:83,517,728 - 83,621,475	*604799	HOMER, DROSOPHILA, HOMOLOG OF, 2
ISX	22:35,462,129 - 35,483,379	*612019	INTESTINE-SPECIFIC HOMEOBOX
APOL3	22:36,536,370 - 36,562,224	*607253	APOLIPOPROTEIN L-III
YME1L1	10:27,399,039 - 27,443,348	*607472	MITOCHONDRIAL ESCAPE 1-LIKE 1
MASTL	10:27,443,752 - 27,475,847	*608221	MICROTUBULE-ASSOCIATED SERINE/THREONINE KINASE-LIKE	Thrombocytopenia-2

## Sheet: Table S10
Table S10: The information of quantitative PCR MH:Mongolia horse AH:Abaga horse HH:Hequ horse KH:Kazakh horse DP:Debao pony TH:Thoroughbred
qPCR_ID	CNVR_ID	Chr	Start(bp)	End(bp)	Status	Animals test in qPCR	TH(Ratio)	MH(Ratio)	AH(Ratio)	HH(Ratio)	KH(Ratio)	DP(Ratio)
1	14	1	158948941	159207488	loss	29	1	-0.94298	-1.03992	-1.22123	-1.57746	-1.08047
2	74	5	37799201	37967150	gain	27	1	1.75562	1.80331	2.57484	2.16871	1.59033
3	306	23	40102529	40119280	gain	29	1	0.56056	1.37534	1.4525	1.31254	1.04903
4	24	2	11616658	11710183	loss	6	1			-0.62863
5	181	13	1497390	1508926	gain	6	1		0.58359
													CNVR_14
													Animals	Ratio(qPCR)
													MH-3	0.8337
													MH-7	1.1
													MH-16	4.091
													MH-10	0.7111
													MH-27	1.269
													MH-37	0.6257
													AH-4	0.6506
													AH-12	0.2877
													AH-25	0.1315
													AH-8	0.0553
													AH-22	0.5697
													HH-6	0.8521
													HH-15	0.7778
													HH-3	0.3357
													HH-20	0.0633
													HH-8	0.213
													HH-30	0.1197
													KH-11	0.7091
													KH-1	0.5576
													KH-2	0.9388
													KH-20	0.9927
													KH-27	0.3027
													KH-33	0.2154
													DP-7	0.4928
													DP-16	0.5106
													DP-32	0.1279
													DP-42	0.1014
													DP-13	0.1135
													DP-36	0.6061
													CNVR_74
													Animals	Ratio(qPCR)
													MH-3	1.311
													MH-7	4.914
													MH-16	3.154
													MH-10	1.241
													MH-27	2.423
													MH-37	2.607
													AH-1	1.038
													AH-4	1.073
													AH-12	2.872
													AH-25	2.573
													AH-8	2.601
													AH-22	2.925
													HH-6	2.054
													HH-15	0.81
													HH-3	1.936
													HH-20	1.117
													HH-8	0.7446
													KH-11	1.145
													KH-1	1.004
													KH-2	1.563
													KH-20	1.647
													KH-33	4.221
													DP-7	0.7989
													DP-16	0.8614
													DP-32	1.828
													DP-13	0.5034
													DP-36	1.37
													CNVR_306
													Animals	Ratio(qPCR)
													MH-3	3.195
													MH-7	6.363
													MH-16	1.068
													MH-10	4.23
													MH-27	1.792
													MH-37	2.17
													AH-1	1.144
													AH-4	1.294
													AH-12	4.814
													AH-25	2.207
													AH-8	3.246
													AH-22	2.386
													HH-6	0.5755
													HH-15	1.233
													HH-3	1.857
													HH-20	2.531
													HH-8	3.127
													HH-30	5.225
													KH-11	1.771
													KH-1	1.819
													KH-2	5.811
													KH-20	9.38
													KH-27	4.409
													KH-33	9.463
													DP-16	1.053
													DP-32	3.69
													DP-42	1.938
													DP-13	3.055
													DP-36	2.393
													CNVR_24
													Animals	Ratio(qPCR)
													HH-1	0.3784
													HH-7	0.1271
													HH-9	0.997
													HH-23	0.753
													HH-13	1.307
													HH-24	0.9752
													CNVR_181
													Animals	Ratio(qPCR)
													AH-2	1.543
													AH-5	1.679
													AH-20	1.308
													AH-16	1.675
													AH-10	1.628
													AH-30	1.735

[truncated: 2 more sheets: Table S11, Sheet10]
